# Supplementary material for: Dichloridobis(pyridine-2-carboxyl­ato-κ2 N,O)platinum(IV) acetonitrile solvate
Source: Acta Crystallogr Sect E Struct Rep Online. 2009 May 20;65(Pt 6):m667. doi: 10.1107/S1600536809017966 (PMC2969797; doi:10.1107/S1600536809017966)
Supplement: Supplementary file 2 [file e-65-0m667-Isup2.hkl]

# 
# h,k,l, Fc-squared, Fo-squared, sigma(Fo-squared) and status flag 
# 
data_I
_shelx_title ' [Pt(pic)2Cl2]CH3CN' 
_shelx_refln_list_code          4 
_shelx_F_calc_maximum      440.71 
_exptl_crystal_F_000      1040.00 
_reflns_d_resolution_high  0.7993 
 
loop_ 
 _symmetry_equiv_pos_as_xyz 
 'x, y, z' 
 '-x, y+1/2, -z+1/2' 
 '-x, -y, -z' 
 'x, -y-1/2, z-1/2' 
 
_cell_length_a     6.1031 
_cell_length_b    27.9883 
_cell_length_c     9.8234 
_cell_angle_alpha  90.000 
_cell_angle_beta   91.076 
_cell_angle_gamma  90.000 
 
_shelx_F_squared_multiplier     1.000 
 
loop_ 
 _refln_index_h 
 _refln_index_k 
 _refln_index_l 
 _refln_F_squared_calc 
 _refln_F_squared_meas 
 _refln_F_squared_sigma 
 _refln_observed_status 
   1   0   0    24673.55    27314.05    407.12 o 
   2   0   0      300.58      322.35     21.25 o 
   3   0   0    25443.09    25882.82    344.22 o 
   4   0   0      388.37      514.67    111.12 o 
   5   0   0    13199.47    13647.54    411.99 o 
   6   0   0    12251.07    11925.13    392.08 o 
   7   0   0      848.92      754.28    108.15 o 
   1   1   0    60825.30    62763.19    758.32 o 
   2   1   0     8130.49     8055.36    102.54 o 
   3   1   0     1224.99     1258.28     34.22 o 
   4   1   0    12886.99    12823.48    155.12 o 
   5   1   0     5090.62     5158.56    148.79 o 
   6   1   0       98.09       57.31     33.84 o 
   7   1   0     2388.31     2241.51    141.52 o 
   0   2   0     2208.33       -1.68      1.68 o 
   1   2   0      593.47      615.57     37.22 o 
   2   2   0      120.56      132.65     13.10 o 
   3   2   0     1921.08     2133.97     46.08 o 
   4   2   0      173.48      206.07     21.35 o 
   5   2   0      191.89      405.80    147.13 o 
   6   2   0      259.14      202.49     41.98 o 
   7   2   0       85.92       94.34     41.09 o 
   1   3   0    41197.87    43215.40    527.77 o 
   2   3   0     5989.12     5930.26     92.15 o 
   3   3   0     2230.75     2302.41     47.84 o 
   4   3   0    29264.57    30501.54    355.63 o 
   5   3   0     7773.46     7626.68    153.20 o 
   6   3   0       14.55        6.82     32.81 o 
   7   3   0     2723.29     2806.04    131.85 o 
   0   4   0    87672.14    83467.52   1817.11 o 
   1   4   0    29759.51    30543.45    378.77 o 
   2   4   0    13905.80    14551.68    196.68 o 
   3   4   0    37271.49    37983.60    485.96 o 
   4   4   0     3988.11     3975.87    137.78 o 
   5   4   0     9220.21     9231.80    271.68 o 
   6   4   0     8903.12     8818.65    229.66 o 
   7   4   0      397.62      417.03     92.95 o 
   1   5   0    23343.84    24670.28    272.76 o 
   2   5   0     9121.43     9332.33    134.06 o 
   3   5   0     1197.48     1252.67     38.33 o 
   4   5   0    10828.98    10968.43    185.80 o 
   5   5   0     1342.07     1199.27     59.86 o 
   6   5   0      467.38      392.28     53.98 o 
   7   5   0     2324.78     2237.37    120.62 o 
   0   6   0    10431.33    11122.75    188.75 o 
   1   6   0    16381.10    17409.08    199.86 o 
   2   6   0       11.93        9.67      7.77 o 
   3   6   0       72.04       75.04     23.86 o 
   4   6   0       19.03       15.90     18.16 o 
   5   6   0      738.82      717.92     50.70 o 
   6   6   0      878.87      722.11     69.60 o 
   7   6   0      107.74      137.43     44.77 o 
   1   7   0    45032.04    45871.09    452.00 o 
   2   7   0    18563.54    18864.33    341.17 o 
   3   7   0       20.34       44.04     23.84 o 
   4   7   0    24455.55    24981.41    644.20 o 
   5   7   0     6416.93     6507.91    142.96 o 
   6   7   0      236.42      216.31     66.04 o 
   7   7   0     2809.73     2682.00    129.97 o 
   0   8   0    83652.31    82624.80   3425.86 o 
   1   8   0      435.20      375.92     17.46 o 
   2   8   0    14310.96    14409.13    199.79 o 
   3   8   0    49401.09    51975.77    654.93 o 
   4   8   0     4587.91     4160.37    122.32 o 
   5   8   0     6828.83     6975.53    150.39 o 
   6   8   0     3014.12     3151.99    180.66 o 
   7   8   0      212.94      134.74     45.95 o 
   1   9   0    18813.22    19740.73    235.89 o 
   2   9   0     4295.32     4068.62     74.46 o 
   3   9   0       78.11       71.08     13.99 o 
   4   9   0     6266.43     6247.44    161.47 o 
   5   9   0     1033.73     1041.43     60.64 o 
   6   9   0      446.77      508.55     65.95 o 
   7   9   0     1195.04     1137.27     94.32 o 
   0  10   0      140.86      127.89     20.82 o 
   1  10   0      448.39      460.43     17.53 o 
   2  10   0     7113.79     7440.88    139.35 o 
   3  10   0     4239.94     4128.06     80.14 o 
   4  10   0      661.06      637.31     56.33 o 
   5  10   0      815.99      684.42     52.05 o 
   6  10   0      165.80      190.68     35.64 o 
   7  10   0       23.40       53.99     79.85 o 
   1  11   0    42962.35    44029.48    489.83 o 
   2  11   0    39952.90    42061.81    475.60 o 
   3  11   0       41.37       96.08     44.90 o 
   4  11   0    20051.48    20212.65    382.51 o 
   5  11   0     3148.84     3238.83     99.78 o 
   6  11   0      447.26      444.58     49.07 o 
   7  11   0     4573.68     4663.16    246.88 o 
   0  12   0    48416.68    49489.52   1264.81 o 
   1  12   0     4225.88     4199.33     73.37 o 
   2  12   0    16897.91    17263.64    194.23 o 
   3  12   0    35271.68    36564.75    613.39 o 
   4  12   0     3658.57     3568.39    119.37 o 
   5  12   0     5452.66     5282.45    152.48 o 
   6  12   0     3672.15     3807.07    119.28 o 
   7  12   0      191.26      237.10     67.62 o 
   1  13   0     5306.18     5299.35     88.43 o 
   2  13   0      694.55      745.41     49.40 o 
   3  13   0       59.85       42.48     22.55 o 
   4  13   0     4443.45     4363.67    137.07 o 
   5  13   0       95.61       92.08     51.02 o 
   6  13   0       52.79       21.82     28.78 o 
   7  13   0      263.83      200.93     67.27 o 
   0  14   0     5882.93     6056.02    139.83 o 
   1  14   0      430.42      388.00     25.32 o 
   2  14   0     1564.08     1316.98     37.75 o 
   3  14   0     7392.57     7280.53    179.30 o 
   4  14   0      587.31      545.93     58.16 o 
   5  14   0      906.18      945.25    113.05 o 
   6  14   0     2505.55     2428.87    102.95 o 
   1  15   0    35298.35    35710.23    416.06 o 
   2  15   0    13471.72    13447.92    182.84 o 
   3  15   0      106.68       71.88     33.63 o 
   4  15   0    17966.33    18824.33    375.63 o 
   5  15   0     6575.82     6566.35    192.16 o 
   6  15   0      468.74      439.26     52.24 o 
   0  16   0    79213.95    80113.83   1390.26 o 
   1  16   0     8564.87     8268.96    129.00 o 
   2  16   0     1977.50     1884.29     64.69 o 
   3  16   0     9260.75     8929.92    271.43 o 
   4  16   0      589.21      637.90     63.87 o 
   5  16   0     6991.82     7088.57    204.45 o 
   6  16   0     4320.36     4169.56    181.82 o 
   1  17   0      445.38      404.53     28.74 o 
   2  17   0       43.80       74.78     19.60 o 
   3  17   0       16.72       33.23     25.92 o 
   4  17   0     1117.22      986.76     75.60 o 
   5  17   0      116.78      140.03     43.05 o 
   6  17   0        1.73       27.55     30.48 o 
   0  18   0    20310.02    20998.33    385.95 o 
   1  18   0     4837.97     4864.48     94.54 o 
   2  18   0     3961.88     3864.45     81.31 o 
   3  18   0     5695.96     5161.42    154.78 o 
   4  18   0      135.56       33.75     30.14 o 
   5  18   0     1014.40     1011.61     87.41 o 
   6  18   0     2895.87     2881.52    146.77 o 
   1  19   0    26676.61    27783.49    346.70 o 
   2  19   0     8922.90     8689.83    225.73 o 
   3  19   0      621.88      639.64     73.56 o 
   4  19   0    11577.98    11765.34    278.07 o 
   5  19   0     5060.79     5151.44    175.86 o 
   6  19   0       46.88      150.08     44.48 o 
   0  20   0    21761.20    22637.26    518.14 o 
   1  20   0     3649.86     3705.16     87.91 o 
   2  20   0     1869.72     1696.02     74.74 o 
   3  20   0     6169.17     6369.74    198.48 o 
   4  20   0      394.34      411.99     56.21 o 
   5  20   0     2800.20     3044.18    141.09 o 
   6  20   0     2433.41     2404.34    110.40 o 
   1  21   0      467.74      433.29     34.18 o 
   2  21   0        6.22      -19.33     19.33 o 
   3  21   0     1059.13     1043.19    105.79 o 
   4  21   0      146.90      114.96     36.35 o 
   5  21   0      234.15      210.25     47.82 o 
   6  21   0       74.06       98.20     28.96 o 
   0  22   0    19149.94    19363.37    380.16 o 
   1  22   0     4313.05     4236.16    101.49 o 
   2  22   0      958.40      891.76     61.10 o 
   3  22   0     3161.93     2982.44    104.57 o 
   4  22   0      237.60      152.15     66.22 o 
   5  22   0     1748.53     1686.40    115.62 o 
   1  23   0    15264.09    15639.61    230.30 o 
   2  23   0     8723.03     8586.05    185.80 o 
   3  23   0      218.72       96.62     33.40 o 
   4  23   0     9005.80     8598.49    285.23 o 
   5  23   0     3660.57     3479.32    190.88 o 
   0  24   0    13407.20    13978.71    305.87 o 
   1  24   0       52.74      106.60     29.00 o 
   2  24   0     1682.23     1723.77     84.12 o 
   3  24   0     6781.88     6552.14    163.42 o 
   4  24   0      253.74      218.09     48.74 o 
   5  24   0     1320.22     1384.33    109.83 o 
   1  25   0      183.83      152.75     26.48 o 
   2  25   0      168.83      153.32     35.27 o 
   3  25   0      177.94      153.70     37.24 o 
   4  25   0      165.15      156.82     43.51 o 
   5  25   0      369.75      413.22     64.32 o 
   0  26   0     4001.45     4367.15    248.28 o 
   1  26   0     1887.29     1691.15     86.17 o 
   2  26   0     2945.91     2994.17    110.30 o 
   3  26   0     8222.78     7774.70    187.20 o 
   4  26   0      402.68      457.18     64.74 o 
   5  26   0     1172.84     1331.80    112.69 o 
   1  27   0     8970.43     9246.96    205.53 o 
   2  27   0     8368.71     8422.85    396.74 o 
   3  27   0       17.62       19.61     30.67 o 
   4  27   0     6737.19     7155.23    229.24 o 
   0  28   0     1219.97     1402.64    186.60 o 
   1  28   0       37.53       54.31     32.71 o 
   2  28   0     1568.58     1574.66     89.68 o 
   3  28   0     3529.22     3321.20    126.48 o 
   4  28   0      465.87      451.33    122.31 o 
   1  29   0      614.79      670.71    117.03 o 
   2  29   0      893.79      826.48     70.76 o 
   3  29   0       61.71       -1.62     50.23 o 
   4  29   0      226.11      255.69     52.99 o 
   0  30   0     4775.78     4992.56    203.73 o 
   1  30   0     1618.18     1685.16     95.44 o 
   2  30   0     2623.64     2677.69    116.36 o 
   3  30   0     5118.48     5268.62    158.85 o 
   1  31   0     5605.56     5667.51    165.07 o 
   2  31   0     3644.16     4008.37    138.74 o 
   3  31   0       42.59       45.55     35.36 o 
   0  32   0     2583.73     2841.50    234.30 o 
   1  32   0      102.15      173.50     42.36 o 
   2  32   0      163.23      244.08     43.02 o 
   3  32   0      528.83      462.06     68.80 o 
   1  33   0      306.57      317.02     61.79 o 
   2  33   0     1122.72     1083.88    121.26 o 
   0  34   0     3635.26     3961.65    273.09 o 
   1  34   0     1325.03     1459.53     96.46 o 
  -7   1   1     2071.19     2064.04    116.99 o 
  -6   1   1     6186.42     6038.38    182.48 o 
  -5   1   1      997.23      958.29     53.66 o 
  -4   1   1     3447.34     3324.80     80.28 o 
  -3   1   1    18677.21    19265.88    320.06 o 
  -2   1   1     4141.64     4373.19     91.58 o 
  -1   1   1    38345.69    38912.92    575.11 o 
   0   1   1    57751.03    45794.71   6298.38 o 
   1   1   1     2551.42     2551.61     53.02 o 
   2   1   1     6788.74     6647.44     86.67 o 
   3   1   1     2063.45     1921.70     36.86 o 
   4   1   1     1464.75     1470.42     34.50 o 
   5   1   1    14272.65    14436.37    298.78 o 
   6   1   1     3178.26     3047.16    120.43 o 
   7   1   1      234.21      233.14     49.52 o 
  -7   2   1     3725.58     3769.29    150.22 o 
  -6   2   1     2752.84     2597.94    118.35 o 
  -5   2   1    14567.21    15232.27    460.74 o 
  -4   2   1    22739.93    23672.40    332.74 o 
  -3   2   1     8839.13     8667.29    139.63 o 
  -2   2   1    46521.38    47416.21    511.45 o 
  -1   2   1    32962.25    32679.22    501.58 o 
   0   2   1    43772.84    43738.72    484.03 o 
   1   2   1    98893.67    97965.05   1667.64 o 
   2   2   1     4278.73     4072.16     87.81 o 
   3   2   1     6934.29     6840.74     94.23 o 
   4   2   1    33674.24    33766.93    357.15 o 
   5   2   1     2327.04     2172.50    111.82 o 
   6   2   1     6312.71     6200.28    179.10 o 
   7   2   1     3897.27     3884.38    147.38 o 
  -7   3   1     1230.79     1096.88     92.91 o 
  -6   3   1     2584.49     2472.89    116.44 o 
  -5   3   1      376.18      319.25     44.47 o 
  -4   3   1     4508.97     4601.64    111.48 o 
  -3   3   1    16700.83    16761.15    206.66 o 
  -2   3   1       80.29       92.34     11.44 o 
  -1   3   1    13064.78    13727.92    157.65 o 
   0   3   1    36749.29    38066.49    316.85 o 
   1   3   1       88.38       91.06     10.47 o 
   2   3   1    20021.06    20579.01    227.22 o 
   3   3   1     8040.28     7892.05    122.90 o 
   4   3   1       11.82        8.56     15.69 o 
   5   3   1    11233.30    10985.08    245.71 o 
   6   3   1     1687.95     1524.13     89.18 o 
   7   3   1       94.76       85.95     40.61 o 
  -7   4   1        9.69       22.85     33.54 o 
  -6   4   1      717.70      693.27     70.23 o 
  -5   4   1     1453.30     1415.24    217.44 o 
  -4   4   1     1098.08     1140.38     60.95 o 
  -3   4   1       74.21       51.91     13.12 o 
  -2   4   1     1899.90     2007.24     41.17 o 
  -1   4   1     2398.12     2381.19     36.45 o 
   0   4   1      994.76      981.06     15.98 o 
   1   4   1     5437.90     5551.41     90.82 o 
   2   4   1        3.30       12.15     18.43 o 
   3   4   1     2904.54     2797.14     57.49 o 
   4   4   1     2393.20     2224.01     92.17 o 
   5   4   1      861.60      909.87     44.98 o 
   6   4   1       19.22       14.49     30.14 o 
   7   4   1       49.11        5.19     35.38 o 
  -7   5   1     1886.91     1641.52    108.36 o 
  -6   5   1     5158.18     5317.49    243.74 o 
  -5   5   1      780.53      709.97     63.25 o 
  -4   5   1    11296.88    11285.74    180.30 o 
  -3   5   1    25297.96    25324.71    297.31 o 
  -2   5   1      229.15      214.19     15.71 o 
  -1   5   1    10084.23    10085.19    124.04 o 
   0   5   1    41265.46    42585.68    509.31 o 
   1   5   1       73.81       59.67     15.51 o 
   2   5   1    20290.20    21351.08    352.91 o 
   3   5   1    16118.31    16403.18    224.89 o 
   4   5   1      852.49      816.43     58.88 o 
   5   5   1    16942.78    17240.16    305.53 o 
   6   5   1     3105.93     3003.30    119.60 o 
   7   5   1      219.28      290.72     49.85 o 
  -7   6   1     3999.17     3923.31    156.78 o 
  -6   6   1      317.22      217.70     63.95 o 
  -5   6   1    11795.54    11957.49    270.82 o 
  -4   6   1    18205.40    18670.62    238.95 o 
  -3   6   1     6076.24     5751.60    122.46 o 
  -2   6   1    29989.04    30063.31    387.49 o 
  -1   6   1     6506.01     6408.98     87.32 o 
   0   6   1      803.69      777.93     19.03 o 
   1   6   1    63480.77    64694.66    931.28 o 
   2   6   1    10154.74    10655.08    197.10 o 
   3   6   1     5583.74     5368.84    127.11 o 
   4   6   1    27724.96    28892.59    496.13 o 
   5   6   1      312.20      385.37     38.72 o 
   6   6   1     6356.45     6391.84    184.24 o 
   7   6   1     5108.76     5036.67    350.75 o 
  -7   7   1      436.90      434.57    101.60 o 
  -6   7   1     2073.57     2250.07    110.75 o 
  -5   7   1      104.19       57.12     25.27 o 
  -4   7   1     7588.39     7637.83    149.38 o 
  -3   7   1    16452.47    16581.30    208.13 o 
  -2   7   1       27.43       31.85     12.01 o 
  -1   7   1      607.11      590.44     21.72 o 
   0   7   1     4625.19     4685.17     60.75 o 
   1   7   1     5543.76     5865.92     72.89 o 
   2   7   1    15847.90    15993.22    413.13 o 
   3   7   1    10913.50    10756.09    213.27 o 
   4   7   1      103.84      117.21     27.96 o 
   5   7   1     7080.38     7073.10    263.31 o 
   6   7   1      480.20      382.02     52.32 o 
   7   7   1       19.02       -6.02     37.30 o 
  -7   8   1       26.18       25.88     32.53 o 
  -6   8   1       13.55       40.69     33.96 o 
  -5   8   1     1946.75     1922.19     77.93 o 
  -4   8   1      596.86      540.28     43.17 o 
  -3   8   1       36.33      102.03     15.76 o 
  -2   8   1     3884.58     3801.06     75.70 o 
  -1   8   1       36.29       45.56     17.94 o 
   0   8   1     2928.96     2711.48     42.45 o 
   1   8   1    12668.26    12422.70    138.35 o 
   2   8   1     2537.30     2615.21     91.80 o 
   3   8   1      611.85      552.69     60.45 o 
   4   8   1     2521.42     2657.61     94.31 o 
   5   8   1       84.48       91.15     30.65 o 
   6   8   1       24.46       12.51     27.26 o 
   7   8   1      505.34      521.67     66.75 o 
  -7   9   1      964.12     1134.82    135.23 o 
  -6   9   1     3839.36     3728.43    158.73 o 
  -5   9   1      160.00      113.81     28.40 o 
  -4   9   1    20606.46    21257.13    364.69 o 
  -3   9   1    54105.64    55924.65    707.42 o 
  -2   9   1       36.90       36.01     11.13 o 
  -1   9   1    11163.84    11005.82    158.18 o 
   0   9   1    23225.11    22868.38    238.79 o 
   1   9   1      418.61      396.76     25.90 o 
   2   9   1    50697.07    51640.66    825.05 o 
   3   9   1    24570.06    25223.82    436.15 o 
   4   9   1       15.75       24.93     21.95 o 
   5   9   1    10201.53    10884.75    248.92 o 
   6   9   1     2485.70     2551.82    173.15 o 
   7   9   1       82.76      123.88     62.03 o 
  -7  10   1     3378.85     3338.24    216.13 o 
  -6  10   1      175.96       74.74     39.49 o 
  -5  10   1     7453.75     7427.21    161.50 o 
  -4  10   1    14794.26    14835.62    246.10 o 
  -3  10   1     9541.24    10049.03    160.67 o 
  -2  10   1    33598.73    34869.38    398.08 o 
  -1  10   1     4804.18     4404.46     73.09 o 
   0  10   1     2506.83     2475.46     49.82 o 
   1  10   1    67921.18    69677.88    757.45 o 
   2  10   1     3595.51     3591.26     65.04 o 
   3  10   1     5061.32     5097.85    132.38 o 
   4  10   1    18837.38    19178.81    362.82 o 
   5  10   1       45.61      111.54     58.10 o 
   6  10   1     4250.82     4006.03    209.67 o 
   7  10   1     3711.69     3912.73    222.42 o 
  -7  11   1      519.02      600.17    102.39 o 
  -6  11   1      662.85      623.16     57.94 o 
  -5  11   1      375.96      364.26     43.14 o 
  -4  11   1     1082.68      930.06     55.33 o 
  -3  11   1     5855.04     5835.11    109.45 o 
  -2  11   1      260.04      216.92     18.91 o 
  -1  11   1      521.57      469.09     24.36 o 
   0  11   1     7862.36     7923.44    133.62 o 
   1  11   1     2693.53     2919.81     56.54 o 
   2  11   1     7289.95     7440.18    105.85 o 
   3  11   1     3190.32     3008.95     80.17 o 
   4  11   1      145.60      114.24     29.53 o 
   5  11   1     1837.91     1615.16     90.70 o 
   6  11   1      176.65      222.87     47.74 o 
   7  11   1      164.51       83.34     59.75 o 
  -7  12   1     1070.65      876.06    121.43 o 
  -6  12   1       38.31       75.21     43.51 o 
  -5  12   1     1849.24     1685.69     79.11 o 
  -4  12   1      884.17      899.17     55.48 o 
  -3  12   1      671.41      652.16     35.12 o 
  -2  12   1     3899.01     3809.00     71.73 o 
  -1  12   1      151.86      148.22     43.19 o 
   0  12   1     2055.62     1945.32     46.26 o 
   1  12   1    10986.80    10636.46    181.62 o 
   2  12   1     3571.70     3402.73     56.21 o 
   3  12   1      308.04      304.78     30.31 o 
   4  12   1     2431.96     2224.45     94.06 o 
   5  12   1       15.63       40.09     29.13 o 
   6  12   1     1314.20     1307.06     77.34 o 
   7  12   1     1013.63      839.71    121.61 o 
  -7  13   1     1865.50     1805.58    168.96 o 
  -6  13   1     5233.53     5607.14    187.91 o 
  -5  13   1      282.82      343.23     42.50 o 
  -4  13   1    14259.76    13646.14    416.36 o 
  -3  13   1    29808.60    30497.06    491.68 o 
  -2  13   1       13.86       17.20     11.59 o 
  -1  13   1    16678.75    16826.17    214.61 o 
   0  13   1    33711.55    34399.34    397.29 o 
   1  13   1      146.52      101.77     12.98 o 
   2  13   1    25307.43    25719.63    277.21 o 
   3  13   1    19431.54    19204.46    330.31 o 
   4  13   1     1589.16     1674.77     87.29 o 
   5  13   1    12121.80    12414.62    294.41 o 
   6  13   1     3571.83     3574.12    116.18 o 
   7  13   1      398.88      516.83     96.62 o 
  -6  14   1      591.78      503.63     55.83 o 
  -5  14   1     8077.41     8238.26    249.99 o 
  -4  14   1     8398.51     8597.02    305.59 o 
  -3  14   1     4104.68     3862.75    192.11 o 
  -2  14   1    23741.54    24649.29    302.38 o 
  -1  14   1     9142.23     8950.13    151.80 o 
   0  14   1     8390.16     8891.74    155.95 o 
   1  14   1    37626.45    37788.25    462.26 o 
   2  14   1     1235.40     1130.26     33.04 o 
   3  14   1     5413.11     5098.50    115.80 o 
   4  14   1    19756.13    20237.85    496.21 o 
   5  14   1      441.02      369.14     59.58 o 
   6  14   1     2640.69     2688.93    106.62 o 
  -6  15   1      383.86      331.41     76.06 o 
  -5  15   1      844.41      783.49     61.68 o 
  -4  15   1      164.76      196.83     38.68 o 
  -3  15   1     1331.83     1276.31    213.07 o 
  -2  15   1     2012.28     2019.31     86.73 o 
  -1  15   1      426.28      366.57     26.40 o 
   0  15   1     3471.64     3419.06     70.91 o 
   1  15   1        4.38       37.91     14.22 o 
   2  15   1      591.78      657.95     56.71 o 
   3  15   1      125.90      127.82     34.33 o 
   4  15   1        5.23       50.91     38.88 o 
   5  15   1     1198.30     1047.50    112.96 o 
   6  15   1       20.86       52.42     54.69 o 
  -6  16   1      260.83      212.12     42.70 o 
  -5  16   1     2399.64     2273.65    133.51 o 
  -4  16   1     1282.73     1258.95     82.83 o 
  -3  16   1     1347.57     1311.57     76.96 o 
  -2  16   1     7257.66     7136.62    118.29 o 
  -1  16   1     2660.04     2524.33     85.05 o 
   0  16   1     8533.82     8724.76    135.00 o 
   1  16   1     8744.18     8275.09    128.27 o 
   2  16   1     4591.32     4457.42    106.54 o 
   3  16   1     3877.97     3621.67    121.51 o 
   4  16   1     3513.96     3457.05    287.33 o 
   5  16   1      665.04      708.75     70.79 o 
   6  16   1     1356.79     1380.13    151.66 o 
  -6  17   1     6536.79     6867.98    176.76 o 
  -5  17   1      611.48      544.44     70.59 o 
  -4  17   1     4725.10     4652.27    151.45 o 
  -3  17   1    15824.27    16085.82    327.14 o 
  -2  17   1       96.71       94.53     18.28 o 
  -1  17   1    24423.84    24943.60    312.36 o 
   0  17   1    34918.88    35509.00    421.89 o 
   1  17   1        5.62       12.37     12.95 o 
   2  17   1    10843.76    10513.21    240.26 o 
   3  17   1     4669.42     4527.94    141.72 o 
   4  17   1      309.78      258.43     46.84 o 
   5  17   1    14427.57    14617.58    332.44 o 
   6  17   1     3019.58     2830.50    204.95 o 
  -6  18   1      684.63      627.35     62.46 o 
  -5  18   1     4940.43     4885.16    138.18 o 
  -4  18   1     6804.82     6744.13    258.24 o 
  -3  18   1     1201.59     1049.61     74.40 o 
  -2  18   1    14054.96    13859.85    247.93 o 
  -1  18   1     2970.28     2951.49     71.02 o 
   0  18   1     1451.82     1343.92     49.46 o 
   1  18   1    24325.08    24613.70    309.63 o 
   2  18   1      242.31      289.90     33.64 o 
   3  18   1     2518.64     2479.05    137.77 o 
   4  18   1    13278.88    13131.05    298.90 o 
   5  18   1      918.72      889.31    165.55 o 
   6  18   1     1630.46     1478.42    108.23 o 
  -6  19   1       19.35      -12.64     28.14 o 
  -5  19   1      166.77      182.92     37.45 o 
  -4  19   1       44.30       96.42     35.34 o 
  -3  19   1       98.47      116.88     34.53 o 
  -2  19   1       26.37       39.60     20.10 o 
  -1  19   1      565.40      631.46     38.11 o 
   0  19   1      288.20      313.72     28.36 o 
   1  19   1       44.39       73.22     17.07 o 
   2  19   1      159.69      175.44     29.52 o 
   3  19   1      511.73      391.47    109.29 o 
   4  19   1        1.55       20.50     90.16 o 
   5  19   1      279.39      285.76     52.96 o 
   6  19   1        9.85       82.55     35.97 o 
  -6  20   1      398.26      344.73     50.53 o 
  -5  20   1     3796.29     3633.13    143.08 o 
  -4  20   1     1767.67     1708.55    101.31 o 
  -3  20   1      264.49      222.18     41.38 o 
  -2  20   1    10946.29    10903.12    189.34 o 
  -1  20   1     3382.39     3177.60     77.84 o 
   0  20   1     6951.89     6837.69    161.68 o 
   1  20   1    13225.84    13473.45    197.20 o 
   2  20   1     1419.80     1366.62     67.89 o 
   3  20   1     2157.15     1879.92    187.74 o 
   4  20   1     5864.05     5708.15    180.82 o 
   5  20   1     1464.70     1248.92     99.23 o 
   6  20   1      502.50      496.57     68.87 o 
  -6  21   1     3685.50     3917.20    142.92 o 
  -5  21   1      604.71      610.38     58.86 o 
  -4  21   1     4161.40     4281.50    153.14 o 
  -3  21   1     8957.30     8895.41    190.27 o 
  -2  21   1      209.17      214.77     34.19 o 
  -1  21   1    21445.59    21522.89    446.78 o 
   0  21   1    28083.47    29077.71    369.21 o 
   1  21   1      132.90      201.58     41.84 o 
   2  21   1     8121.36     8165.18    172.82 o 
   3  21   1     6543.16     6842.81    264.18 o 
   4  21   1      486.85      593.61     67.75 o 
   5  21   1     7769.56     7873.62    233.30 o 
   6  21   1     2432.82     2131.30    132.01 o 
  -5  22   1     1572.56     1606.29     90.56 o 
  -4  22   1     3427.26     3276.17    139.24 o 
  -3  22   1     1301.80     1360.14     76.50 o 
  -2  22   1     5364.89     5505.07    180.16 o 
  -1  22   1     3575.03     3655.04     88.06 o 
   0  22   1     3316.87     3297.15     83.89 o 
   1  22   1    11391.94    11573.49    181.95 o 
   2  22   1     1199.70     1140.37    103.03 o 
   3  22   1     1153.56      994.93     82.39 o 
   4  22   1     3804.94     3805.92    148.78 o 
   5  22   1       22.70       50.92     36.99 o 
  -5  23   1        5.00       27.72     27.26 o 
  -4  23   1       20.80       14.11     29.72 o 
  -3  23   1      237.13      188.45     41.28 o 
  -2  23   1      295.07      254.30     43.18 o 
  -1  23   1      396.59      428.44     37.06 o 
   0  23   1      136.11      209.11     28.78 o 
   1  23   1     1068.67     1182.30     88.30 o 
   2  23   1        0.79       54.55     25.38 o 
   3  23   1       66.73      100.45     37.11 o 
   4  23   1      113.32       95.15     37.22 o 
   5  23   1       14.35       24.99     55.65 o 
  -5  24   1     4095.81     3770.76    130.80 o 
  -4  24   1     2696.67     2720.87    135.26 o 
  -3  24   1      495.43      537.03     54.47 o 
  -2  24   1     4898.76     4988.24    141.61 o 
  -1  24   1     2021.33     1825.25     67.97 o 
   0  24   1     2950.75     2947.27     83.49 o 
   1  24   1     7829.04     7547.05    185.39 o 
   2  24   1     3014.81     2754.62     99.99 o 
   3  24   1     3719.85     3310.00    282.35 o 
   4  24   1     5591.43     4942.89    188.87 o 
   5  24   1      674.25      564.14     73.66 o 
  -5  25   1       36.42       52.40     35.22 o 
  -4  25   1     5761.88     5694.22    194.21 o 
  -3  25   1    15677.74    15560.09    292.94 o 
  -2  25   1        6.92       48.26     28.05 o 
  -1  25   1     4336.51     4405.87    103.76 o 
   0  25   1     7480.94     7755.04    174.39 o 
   1  25   1      289.30      355.80     48.33 o 
   2  25   1    14716.89    14522.66    272.03 o 
   3  25   1     7302.39     7067.99    282.88 o 
   4  25   1       76.34       68.97     38.65 o 
   5  25   1     4788.74     4934.50    256.32 o 
  -5  26   1      918.15      827.28     77.25 o 
  -4  26   1     1750.82     1686.30    116.04 o 
  -3  26   1     1127.98      919.12     72.48 o 
  -2  26   1     2512.39     2590.79    105.45 o 
  -1  26   1     1007.61     1101.65     64.46 o 
   0  26   1     1057.66     1035.82     77.42 o 
   1  26   1     4385.48     4527.78    232.07 o 
   2  26   1      161.23      168.33     45.69 o 
   3  26   1      836.98      697.62     77.58 o 
   4  26   1     2272.39     2171.30    130.45 o 
   5  26   1        6.65       37.30     40.78 o 
  -4  27   1      385.11      369.44     62.70 o 
  -3  27   1      210.81      301.10     44.38 o 
  -2  27   1        4.19      -46.84     69.68 o 
  -1  27   1     1039.85      955.87     56.51 o 
   0  27   1      471.85      540.91     44.60 o 
   1  27   1       62.15      205.51     36.80 o 
   2  27   1      124.33      184.29     38.26 o 
   3  27   1      393.52      372.73     59.93 o 
   4  27   1       33.39      -55.51     60.19 o 
  -4  28   1     1327.45     1320.93    107.94 o 
  -3  28   1      957.61     1011.70     87.81 o 
  -2  28   1     6853.23     6586.58    257.78 o 
  -1  28   1      753.98      739.47     64.33 o 
   0  28   1     2348.31     2409.89    106.50 o 
   1  28   1     8630.75     8804.18    252.31 o 
   2  28   1     2711.23     2536.95    108.59 o 
   3  28   1     1635.27     1758.24    118.29 o 
   4  28   1     2613.83     2566.50    144.49 o 
  -4  29   1     4019.28     3858.38    173.78 o 
  -3  29   1     5656.40     5586.53    187.63 o 
  -2  29   1      299.75      309.02     57.11 o 
  -1  29   1     4538.69     4586.55    140.93 o 
   0  29   1     5476.36     5604.34    139.97 o 
   1  29   1      131.00      166.74     38.65 o 
   2  29   1     6852.21     7065.35    386.22 o 
   3  29   1     5450.42     5288.38    345.78 o 
   4  29   1      198.65      135.64     58.62 o 
  -3  30   1      214.46      264.30     44.91 o 
  -2  30   1     1440.69     1473.13     91.03 o 
  -1  30   1      672.49      800.53     70.31 o 
   0  30   1       75.95      172.88     31.80 o 
   1  30   1     2168.27     1996.49    102.15 o 
   2  30   1       24.35       21.90     33.85 o 
   3  30   1      387.08      492.18     68.91 o 
  -3  31   1      549.90      513.29     58.77 o 
  -2  31   1      194.17      211.24     43.66 o 
  -1  31   1      853.67      849.34     76.10 o 
   0  31   1       95.05      117.21     36.49 o 
   1  31   1        1.07       79.35     37.44 o 
   2  31   1     1246.14     1176.23    104.32 o 
   3  31   1      901.49      953.23     95.41 o 
  -3  32   1      399.69      358.72     51.57 o 
  -2  32   1     5519.92     5551.30    166.79 o 
  -1  32   1     1158.97     1218.47     86.42 o 
   0  32   1     1129.53     1236.13     87.49 o 
   1  32   1     6519.07     6741.60    309.26 o 
   2  32   1     1239.74     1153.10    155.15 o 
   3  32   1     1205.49     1307.18    111.29 o 
  -2  33   1        2.51       77.37     36.72 o 
  -1  33   1     3289.73     3443.10    133.58 o 
   0  33   1     4614.44     4744.56    222.01 o 
   1  33   1        0.46       59.62     44.49 o 
   2  33   1     3154.18     3493.54    198.83 o 
  -1  34   1      186.17      238.77     46.82 o 
   0  34   1       40.15        2.85     41.07 o 
   1  34   1      552.20      656.14     83.29 o 
  -7   0   2     7826.43     7621.90    325.51 o 
  -6   0   2     5184.30     5012.08    235.35 o 
  -5   0   2     1204.58     1271.87    198.92 o 
  -4   0   2    11231.36    11514.88    322.01 o 
  -3   0   2    12951.33    12883.31    332.67 o 
  -2   0   2    24283.79    25118.92    563.30 o 
  -1   0   2   194222.55   174557.11   3555.94 o 
   0   0   2    11013.28    11722.03    400.03 o 
   1   0   2     4824.09     4850.36    101.16 o 
   2   0   2    45892.72    45880.60    699.06 o 
   3   0   2     1055.45     1027.20     42.10 o 
   4   0   2     6691.08     6562.91    170.09 o 
   5   0   2    26631.20    27727.52    711.29 o 
   6   0   2      335.83      382.99     75.13 o 
   7   0   2     2881.93     2942.84    184.68 o 
  -7   1   2      544.54      495.83     92.17 o 
  -6   1   2     2694.96     2681.53    123.24 o 
  -5   1   2     2304.30     2360.26     77.07 o 
  -4   1   2     1016.42      979.38     56.34 o 
  -3   1   2    15076.84    15011.10    265.73 o 
  -2   1   2    40971.61    41442.51    631.44 o 
  -1   1   2     1508.86     1477.72     44.46 o 
   0   1   2    32160.95    32415.71    328.89 o 
   1   1   2    45308.46    45549.86    413.24 o 
   2   1   2     1888.21     1982.62     36.05 o 
   3   1   2     6076.37     5670.34     83.79 o 
   4   1   2     8840.10     9109.63    154.63 o 
   5   1   2      319.30      351.80     45.53 o 
   6   1   2     4727.60     4878.31    165.37 o 
   7   1   2      714.18      650.02     71.40 o 
  -7   2   2       97.89      111.83     42.22 o 
  -6   2   2       85.42       93.86     37.29 o 
  -5   2   2       99.04       29.07     23.55 o 
  -4   2   2       18.05       23.79     16.72 o 
  -3   2   2        1.59       13.30     17.09 o 
  -2   2   2     1691.61     1574.19     52.79 o 
  -1   2   2     3970.94     4065.87     86.13 o 
   0   2   2      195.68      210.93     13.91 o 
   1   2   2       20.10       17.70      5.71 o 
   2   2   2     5332.38     5654.71     91.94 o 
   3   2   2        8.51       -0.05      8.43 o 
   4   2   2      205.70      182.96     22.66 o 
   5   2   2      152.97      120.93     40.01 o 
   6   2   2       23.77       41.42     32.83 o 
   7   2   2      176.38      199.82     43.98 o 
  -7   3   2      483.87      409.16     65.70 o 
  -6   3   2     3434.59     3472.17    135.28 o 
  -5   3   2     5225.41     5452.33    155.15 o 
  -4   3   2      681.80      660.30     58.80 o 
  -3   3   2    17586.95    17833.24    255.98 o 
  -2   3   2    28495.29    28320.62    444.40 o 
  -1   3   2     5104.35     5022.17     99.57 o 
   0   3   2    18782.26    18746.38    193.13 o 
   1   3   2    14794.07    15174.29    147.52 o 
   2   3   2     4753.03     4647.01     72.87 o 
   3   3   2    25070.60    25873.96    296.42 o 
   4   3   2    11860.79    11734.20    189.75 o 
   5   3   2       13.69       24.85     35.03 o 
   6   3   2     5429.68     5223.81    159.47 o 
   7   3   2      557.72      550.37     65.49 o 
  -7   4   2     6033.84     6256.07    349.44 o 
  -6   4   2     4275.76     4029.27    210.71 o 
  -5   4   2     1282.96     1251.00     86.57 o 
  -4   4   2    21564.01    21832.85    316.02 o 
  -3   4   2    30760.26    31911.07    423.92 o 
  -2   4   2     9560.09     9199.20    141.69 o 
  -1   4   2    24212.88    24261.20    350.42 o 
   0   4   2    36590.43    37225.02    343.72 o 
   1   4   2    58415.09    59464.33    590.78 o 
   2   4   2    79702.57    80496.28   1030.65 o 
   3   4   2     3583.11     3466.10     50.80 o 
   4   4   2     7346.21     7373.99    135.57 o 
   5   4   2    20700.19    20608.59    394.01 o 
   6   4   2      184.31      174.79     41.51 o 
   7   4   2     2501.38     2693.86    182.06 o 
  -7   5   2      581.08      662.37    191.23 o 
  -6   5   2     1705.93     1666.32    110.25 o 
  -5   5   2     3688.62     3681.53    124.49 o 
  -4   5   2       89.71      127.21     22.85 o 
  -3   5   2     8778.21     8558.67    153.51 o 
  -2   5   2    19365.51    19694.63    268.10 o 
  -1   5   2     2061.27     2035.00     40.42 o 
   0   5   2    23097.02    23838.09    227.30 o 
   1   5   2    83545.69    83017.52   1074.45 o 
   2   5   2       54.43       41.60     13.29 o 
   3   5   2     6317.37     6500.39    148.08 o 
   4   5   2     4062.15     4040.02     91.79 o 
   5   5   2     1355.73     1369.57     60.52 o 
   6   5   2     5655.45     5619.16    167.02 o 
   7   5   2     1360.64     1540.70    143.97 o 
  -7   6   2      285.24      243.92     50.37 o 
  -6   6   2      226.22      260.75     50.67 o 
  -5   6   2        3.57       23.22     27.33 o 
  -4   6   2      840.45      866.42     44.47 o 
  -3   6   2      290.90      328.96     23.74 o 
  -2   6   2     2594.78     2523.96     51.32 o 
  -1   6   2    10300.11    10656.87    122.03 o 
   0   6   2     4981.55     5043.07     68.75 o 
   1   6   2     6211.93     6415.74    103.92 o 
   2   6   2     1244.36     1210.05     62.66 o 
   3   6   2     1282.03     1185.35     59.49 o 
   4   6   2      918.67      950.27     81.51 o 
   5   6   2      155.77      182.11     27.44 o 
   6   6   2      105.70      103.78     44.38 o 
   7   6   2      272.70      234.48     73.91 o 
  -7   7   2      854.48      863.65    120.73 o 
  -6   7   2     3216.57     3188.27    128.17 o 
  -5   7   2     8957.56     8999.74    221.31 o 
  -4   7   2      400.75      338.11     30.90 o 
  -3   7   2    16643.94    16352.52    209.72 o 
  -2   7   2    42461.27    44348.84    490.04 o 
  -1   7   2      429.17      427.51     20.92 o 
   0   7   2    30729.31    31828.44    295.17 o 
   1   7   2    86859.33    88008.09   1108.62 o 
   2   7   2     1111.96     1020.78     41.16 o 
   3   7   2    18521.60    19121.31    288.49 o 
   4   7   2    10605.86    10916.15    228.79 o 
   5   7   2     1125.66     1070.88     56.39 o 
   6   7   2     7049.55     6864.67    192.34 o 
   7   7   2     2367.77     2574.18    185.55 o 
  -7   8   2     3050.63     2821.24    200.23 o 
  -6   8   2     3810.32     4178.45    148.29 o 
  -5   8   2     3457.57     3607.41    127.84 o 
  -4   8   2    24213.76    25066.40    311.04 o 
  -3   8   2    27376.24    28078.80    333.26 o 
  -2   8   2     2399.01     2308.53     65.32 o 
  -1   8   2    13697.86    13612.12    153.33 o 
   0   8   2     9379.75     9357.45    108.45 o 
   1   8   2    11249.11    10808.35    125.16 o 
   2   8   2    78524.57    78853.09   1019.19 o 
   3   8   2     2538.46     2538.67     71.07 o 
   4   8   2     5891.20     5848.17    151.40 o 
   5   8   2    14568.29    14877.47    307.47 o 
   6   8   2      408.50      402.91     83.87 o 
   7   8   2     2323.07     2216.35    176.12 o 
  -7   9   2      315.99      253.87     74.96 o 
  -6   9   2     1626.47     1523.27    195.08 o 
  -5   9   2     1286.83     1180.08     80.11 o 
  -4   9   2      413.24      445.05     31.61 o 
  -3   9   2     5028.46     5051.21     89.62 o 
  -2   9   2     3411.94     3068.86     60.34 o 
  -1   9   2      883.95      897.38     35.85 o 
   0   9   2    15834.43    16432.99    164.38 o 
   1   9   2    22677.18    22968.14    218.76 o 
   2   9   2        4.73       10.74     13.14 o 
   3   9   2     2759.91     2634.49     74.43 o 
   4   9   2     2588.90     2465.36     77.82 o 
   5   9   2      719.77      744.53     64.80 o 
   6   9   2     2055.49     2134.93    160.74 o 
   7   9   2      363.34      281.48     79.85 o 
  -7  10   2      143.49      157.25     52.77 o 
  -6  10   2      954.93      952.70    103.61 o 
  -5  10   2      818.61      753.38     69.30 o 
  -4  10   2     4068.78     3882.78    103.28 o 
  -3  10   2     3717.26     3802.35     84.41 o 
  -2  10   2       47.68       59.74     11.84 o 
  -1  10   2      590.16      577.91     24.05 o 
   0  10   2      512.76      445.59     18.07 o 
   1  10   2     5003.60     5330.24     72.92 o 
   2  10   2    12052.50    12092.32    197.37 o 
   3  10   2     2610.84     2533.01     95.45 o 
   4  10   2      424.74      420.03     38.71 o 
   5  10   2      900.55      862.49     58.25 o 
   6  10   2      124.25      134.71     62.38 o 
   7  10   2      286.02      120.73     56.26 o 
  -7  11   2      746.51      739.95    117.59 o 
  -6  11   2     2903.31     2980.96    129.82 o 
  -5  11   2     8239.96     8252.72    176.49 o 
  -4  11   2      567.02      570.41     46.53 o 
  -3  11   2    26487.51    27913.72    335.47 o 
  -2  11   2    18623.47    18348.59    208.58 o 
  -1  11   2        1.89       -0.50     10.95 o 
   0  11   2    42798.95    43655.00    464.29 o 
   1  11   2    71669.52    74232.33    730.77 o 
   2  11   2        5.11        7.33     20.65 o 
   3  11   2    16687.80    16550.88    352.53 o 
   4  11   2     3832.86     3892.50    104.28 o 
   5  11   2      989.85      838.11     59.42 o 
   6  11   2     9848.04     9619.15    362.55 o 
   7  11   2     2757.89     3006.27    207.74 o 
  -7  12   2     2536.48     2533.12    192.89 o 
  -6  12   2     2472.34     2527.91    126.75 o 
  -5  12   2     1468.54     1361.61     74.71 o 
  -4  12   2    14368.05    14066.12    243.36 o 
  -3  12   2    18331.15    18720.70    241.63 o 
  -2  12   2     8068.06     8424.02    114.79 o 
  -1  12   2    14965.75    15351.79    198.55 o 
   0  12   2    15050.92    15498.74    178.16 o 
   1  12   2    35779.02    36717.83    435.70 o 
   2  12   2    40998.93    40368.96    463.86 o 
   3  12   2     2371.26     2140.00    101.39 o 
   4  12   2     3744.04     3586.21    101.53 o 
   5  12   2     8049.24     8258.55    180.45 o 
   6  12   2      212.08      156.55     67.09 o 
   7  12   2     1584.99     1717.17    166.16 o 
  -6  13   2      367.23      320.88     52.80 o 
  -5  13   2      367.69      321.24     41.86 o 
  -4  13   2      791.17      724.79     84.58 o 
  -3  13   2     2433.63     2312.66     60.54 o 
  -2  13   2     3956.79     3883.69     88.27 o 
  -1  13   2        0.23       -0.67     11.04 o 
   0  13   2      573.36      595.03     25.14 o 
   1  13   2     4408.77     4249.04    124.75 o 
   2  13   2     3651.68     3807.71     72.46 o 
   3  13   2     2727.08     2676.26     80.45 o 
   4  13   2      632.55      714.46     51.62 o 
   5  13   2      603.14      586.97     63.90 o 
   6  13   2      428.29      461.67     62.50 o 
  -6  14   2      348.39      355.98     56.48 o 
  -5  14   2      385.38      401.42     58.21 o 
  -4  14   2     5310.11     5176.06    128.08 o 
  -3  14   2     2038.35     1893.43     55.75 o 
  -2  14   2       25.54       34.66     14.07 o 
  -1  14   2     7267.96     7218.69    115.83 o 
   0  14   2      915.34      860.89     29.88 o 
   1  14   2     1514.13     1463.54     38.80 o 
   2  14   2     5763.00     5643.77     91.70 o 
   3  14   2      698.91      696.15     47.13 o 
   4  14   2     3732.62     3502.28    124.34 o 
   5  14   2     2929.73     2829.48    120.69 o 
   6  14   2      275.66      126.24    110.07 o 
  -6  15   2     3770.67     3831.08    184.59 o 
  -5  15   2     6089.06     6208.17    154.52 o 
  -4  15   2      698.34      621.42     51.21 o 
  -3  15   2    10429.76    10112.45    173.57 o 
  -2  15   2    24901.31    25073.46    543.07 o 
  -1  15   2       11.74       -0.77     11.83 o 
   0  15   2    23003.24    23403.84    269.05 o 
   1  15   2    24790.01    24826.24    273.80 o 
   2  15   2      420.01      343.45     28.19 o 
   3  15   2    15172.68    15163.61    309.82 o 
   4  15   2     7980.83     8365.98    213.17 o 
   5  15   2      992.75      801.17     74.79 o 
   6  15   2     6954.09     7064.20    215.04 o 
  -6  16   2     3043.81     2829.15    114.91 o 
  -5  16   2      540.86      474.24     50.91 o 
  -4  16   2     4422.22     4343.45    118.54 o 
  -3  16   2     5397.46     5381.43    102.28 o 
  -2  16   2    10620.60    10525.73    159.25 o 
  -1  16   2    30052.36    31178.44    376.32 o 
   0  16   2    12975.97    12908.28    181.89 o 
   1  16   2     3123.63     2866.74     65.06 o 
   2  16   2    17290.33    17246.22    271.70 o 
   3  16   2      769.56      682.06     61.79 o 
   4  16   2     4714.24     4609.14    150.41 o 
   5  16   2    10998.02    11422.12    377.31 o 
   6  16   2      200.37      245.91     50.54 o 
  -6  17   2      212.22      137.16     41.22 o 
  -5  17   2      141.86      166.01     35.09 o 
  -4  17   2      302.75      278.71     38.78 o 
  -3  17   2      387.49      388.76     66.57 o 
  -2  17   2      865.39      772.25     40.60 o 
  -1  17   2        1.90       -3.10     14.41 o 
   0  17   2      318.98      330.36     26.72 o 
   1  17   2     1958.41     1963.14     54.65 o 
   2  17   2     1640.19     1457.82     72.12 o 
   3  17   2      898.31      788.28    108.85 o 
   4  17   2     1873.29     1646.64     95.50 o 
   5  17   2        1.74       51.34     34.97 o 
   6  17   2       87.55      127.98     43.91 o 
  -6  18   2      796.78      843.27     94.79 o 
  -5  18   2      206.84      147.59     35.59 o 
  -4  18   2     3556.45     3190.33    103.36 o 
  -3  18   2     1642.43     1724.33    125.80 o 
  -2  18   2     2124.37     2118.44     63.12 o 
  -1  18   2    15057.82    15402.21    215.71 o 
   0  18   2     1963.89     1855.84     56.12 o 
   1  18   2     3013.77     2960.43     69.58 o 
   2  18   2     7902.29     7625.71    155.22 o 
   3  18   2     1092.85      921.25     73.21 o 
   4  18   2      923.69      849.80    102.65 o 
   5  18   2     4290.41     4073.35    252.82 o 
   6  18   2      297.34      294.97     54.85 o 
  -6  19   2     2143.95     2305.96    203.48 o 
  -5  19   2     5773.67     6009.63    159.44 o 
  -4  19   2      459.36      521.26     50.43 o 
  -3  19   2     8767.14     9426.43    328.13 o 
  -2  19   2    26044.10    26553.19    339.83 o 
  -1  19   2      473.98      444.47     33.57 o 
   0  19   2    15227.13    15577.25    219.37 o 
   1  19   2    13961.09    13955.96    199.57 o 
   2  19   2     1392.83     1329.10    106.54 o 
   3  19   2    12180.25    12437.73    282.60 o 
   4  19   2    10874.40    10541.41    262.85 o 
   5  19   2      177.81      198.60     45.51 o 
   6  19   2     4367.62     4680.75    176.59 o 
  -6  20   2     1404.18     1314.16     88.08 o 
  -5  20   2      134.14      131.03     35.89 o 
  -4  20   2     3294.66     3027.47    106.75 o 
  -3  20   2     5672.05     5559.32    140.39 o 
  -2  20   2     5358.62     5253.93    176.08 o 
  -1  20   2    12508.55    12428.72    252.39 o 
   0  20   2     8176.52     8267.17    141.22 o 
   1  20   2     5125.22     5080.99    101.20 o 
   2  20   2    14004.76    14130.35    301.26 o 
   3  20   2      549.93      517.15    137.51 o 
   4  20   2     1288.46     1253.57     94.13 o 
   5  20   2     4988.56     4771.70    173.90 o 
   6  20   2        8.18      -14.11     35.91 o 
  -6  21   2       38.42       -6.46     51.54 o 
  -5  21   2       45.47       60.21     27.73 o 
  -4  21   2       27.19       63.65     28.00 o 
  -3  21   2      137.40      106.67     30.68 o 
  -2  21   2        0.27       20.92     18.38 o 
  -1  21   2       47.16       70.67     21.69 o 
   0  21   2      125.51      122.53     22.00 o 
   1  21   2      881.99      841.22     56.94 o 
   2  21   2        5.02       -5.70     19.41 o 
   3  21   2        0.27       21.43     30.11 o 
   4  21   2      118.71      109.00     37.10 o 
   5  21   2       33.75       33.19     37.82 o 
  -5  22   2       73.73       74.37     49.72 o 
  -4  22   2     3820.75     3726.03    118.89 o 
  -3  22   2     1803.34     1700.18     84.02 o 
  -2  22   2     1021.75     1055.74     52.69 o 
  -1  22   2    18798.26    19294.76    269.57 o 
   0  22   2     2228.10     2428.47    127.66 o 
   1  22   2     2264.67     2277.61     88.89 o 
   2  22   2     7685.23     7437.73    164.28 o 
   3  22   2     1511.24     1249.20    143.27 o 
   4  22   2     2439.11     2243.69    122.52 o 
   5  22   2     3352.05     3343.48    155.65 o 
  -5  23   2     4159.51     4169.27    153.17 o 
  -4  23   2      606.09      543.32     55.55 o 
  -3  23   2     7107.97     6836.28    166.72 o 
  -2  23   2    14372.09    14761.19    267.40 o 
  -1  23   2        7.97       13.00     26.48 o 
   0  23   2    11518.84    11979.51    290.50 o 
   1  23   2    13818.38    14191.19    497.42 o 
   2  23   2      604.60      562.38     51.61 o 
   3  23   2     9734.19     9788.62    307.86 o 
   4  23   2     5396.54     5282.39    182.70 o 
   5  23   2      371.09      375.05     62.68 o 
  -5  24   2      339.51      378.49     68.37 o 
  -4  24   2     3039.87     2905.83    113.04 o 
  -3  24   2     2359.50     2143.80     96.88 o 
  -2  24   2      593.17      639.76     57.38 o 
  -1  24   2     4992.72     4889.64    109.52 o 
   0  24   2      684.10      711.43     47.52 o 
   1  24   2     1473.89     1367.47     75.34 o 
   2  24   2     6178.51     6409.78    194.13 o 
   3  24   2      262.04      307.78     52.99 o 
   4  24   2      837.58      655.57    105.10 o 
   5  24   2     2200.55     2346.86    268.81 o 
  -5  25   2      238.40      199.95     67.69 o 
  -4  25   2       61.81       87.89     33.53 o 
  -3  25   2      179.83      205.30     54.65 o 
  -2  25   2      154.79      144.76     36.05 o 
  -1  25   2      751.21      778.95     57.55 o 
   0  25   2      116.12       65.50     23.90 o 
   1  25   2       55.02       93.42     35.98 o 
   2  25   2       26.17       35.87     34.13 o 
   3  25   2      966.45      879.12     84.42 o 
   4  25   2      124.19      104.41     53.64 o 
   5  25   2       85.71       66.76     55.82 o 
  -4  26   2     5901.55     5792.89    206.36 o 
  -3  26   2     1912.74     1972.48    118.57 o 
  -2  26   2      228.44      208.22     40.31 o 
  -1  26   2     3006.14     3064.30     88.64 o 
   0  26   2     1148.98     1196.31     61.08 o 
   1  26   2     3550.17     3299.65    276.29 o 
   2  26   2    10455.90    10559.35    274.98 o 
   3  26   2     1789.05     1717.57    113.89 o 
   4  26   2     1247.98     1132.68     99.15 o 
  -4  27   2       68.56       67.67     33.39 o 
  -3  27   2     4766.30     4756.54    145.31 o 
  -2  27   2     5000.45     5083.51    158.56 o 
  -1  27   2        3.75        4.68     27.29 o 
   0  27   2     6432.97     6473.00    138.68 o 
   1  27   2    10172.75    10006.79    264.31 o 
   2  27   2       18.92       16.06     34.42 o 
   3  27   2     6348.70     6304.37    207.68 o 
   4  27   2     1856.21     1710.89    122.03 o 
  -4  28   2     1244.24      988.55     78.68 o 
  -3  28   2     1694.79     1533.88    117.79 o 
  -2  28   2      387.75      347.54     48.50 o 
  -1  28   2      897.08     1001.90     60.68 o 
   0  28   2      711.50      787.22     55.63 o 
   1  28   2     1488.79     1344.48    101.87 o 
   2  28   2     4094.27     3809.90    158.63 o 
   3  28   2       80.49       56.85     38.25 o 
   4  28   2      340.11      337.77     65.35 o 
  -4  29   2      145.37      132.97     39.81 o 
  -3  29   2      414.18      417.80     69.39 o 
  -2  29   2      271.77      286.63     46.30 o 
  -1  29   2        2.65       54.99     25.34 o 
   0  29   2     1316.22     1238.15    107.59 o 
   1  29   2      239.44      323.98     89.20 o 
   2  29   2      428.46      406.98     75.13 o 
   3  29   2      275.33      279.63    119.51 o 
   4  29   2       23.10       30.40     40.52 o 
  -3  30   2     2069.63     2031.33    136.83 o 
  -2  30   2      466.84      527.03     59.82 o 
  -1  30   2     4666.75     4972.81    214.08 o 
   0  30   2     1077.84     1027.13     91.90 o 
   1  30   2     2174.04     2174.79    130.27 o 
   2  30   2     5586.05     5644.32    228.01 o 
   3  30   2      723.85      658.52     79.47 o 
  -3  31   2     2154.15     2233.53    270.64 o 
  -2  31   2     5016.88     5131.37    228.47 o 
  -1  31   2        0.72       69.30     33.94 o 
   0  31   2     5359.58     5412.36    298.77 o 
   1  31   2     5288.77     5384.44    279.99 o 
   2  31   2      104.16      103.14     79.59 o 
   3  31   2     2756.73     2879.17    303.93 o 
  -2  32   2      788.97      831.80     72.14 o 
  -1  32   2     1848.47     1778.62    172.21 o 
   0  32   2      790.58      848.58     86.69 o 
   1  32   2      102.96       41.38     40.54 o 
   2  32   2      760.54      776.58    109.81 o 
  -2  33   2      428.11      486.82     66.00 o 
  -1  33   2       22.50      116.78     47.50 o 
   0  33   2     1215.56     1418.97    112.09 o 
   1  33   2      727.45      667.15    139.25 o 
   2  33   2      102.09       71.08     43.24 o 
  -1  34   2     4463.05     5002.64    317.64 o 
   0  34   2     1300.11     1306.82    118.64 o 
   1  34   2     1185.08     1303.01    113.46 o 
  -7   1   3     3905.97     3815.85    159.19 o 
  -6   1   3     1336.75     1359.88    108.24 o 
  -5   1   3      674.44      692.66     48.78 o 
  -4   1   3     3936.32     4058.55    117.08 o 
  -3   1   3      353.87      438.13     39.83 o 
  -2   1   3    34180.48    35185.66    551.74 o 
  -1   1   3    38895.82    39025.61    594.75 o 
   0   1   3     3147.35     3083.53     49.97 o 
   1   1   3     2478.51     2313.93     64.01 o 
   2   1   3    13116.14    12319.56    130.05 o 
   3   1   3      508.06      455.44     20.77 o 
   4   1   3     8174.47     8313.52    143.56 o 
   5   1   3     5617.40     5660.53    257.19 o 
   6   1   3     1027.11      973.44     74.03 o 
  -7   2   3      119.09      129.14     54.25 o 
  -6   2   3     8515.43     8720.72    240.54 o 
  -5   2   3     4752.10     4837.54    116.63 o 
  -4   2   3     2493.58     2471.39     89.16 o 
  -3   2   3    39652.76    40850.99    645.47 o 
  -2   2   3    41002.29    40701.47    629.50 o 
  -1   2   3    28173.62    28943.10    482.58 o 
   0   2   3    14643.70    14222.72    186.88 o 
   1   2   3     4266.69     4018.98     51.65 o 
   2   2   3    24817.05    25193.23    243.90 o 
   3   2   3    46677.34    48535.85    488.96 o 
   4   2   3     6775.81     7033.71    128.67 o 
   5   2   3     4963.66     4916.16    140.15 o 
   6   2   3     9102.13     9153.86    323.24 o 
  -7   3   3     1818.05     1582.79    112.92 o 
  -6   3   3      574.91      613.70     65.23 o 
  -5   3   3     4835.07     4952.47    118.56 o 
  -4   3   3     6077.13     6245.17    128.03 o 
  -3   3   3     1781.08     1689.39     74.26 o 
  -2   3   3    36823.26    39198.48    609.75 o 
  -1   3   3    13633.35    13587.09    331.62 o 
   0   3   3       59.86       88.56     22.90 o 
   1   3   3    13013.42    13078.65    150.57 o 
   2   3   3    11109.24    10562.91    157.79 o 
   3   3   3      537.86      493.66     20.98 o 
   4   3   3     6627.99     6628.80    130.43 o 
   5   3   3     3875.80     3726.75    119.85 o 
   6   3   3      387.75      466.51     80.55 o 
  -7   4   3       91.05       39.67     50.76 o 
  -6   4   3      150.93      143.60     38.20 o 
  -5   4   3       43.30       55.51     29.87 o 
  -4   4   3      255.25      292.27     52.64 o 
  -3   4   3     2647.00     2561.45     68.09 o 
  -2   4   3      472.44      467.86     39.40 o 
  -1   4   3     2900.54     2979.64     64.37 o 
   0   4   3      103.02      109.65     15.14 o 
   1   4   3     2215.89     2298.93     42.29 o 
   2   4   3     3029.13     2916.88     43.57 o 
   3   4   3     6678.05     6803.45    107.58 o 
   4   4   3     1932.43     1936.12     54.40 o 
   5   4   3      395.92      353.95     43.39 o 
   6   4   3       78.75       50.67     49.27 o 
   7   4   3      126.51       30.93     56.61 o 
  -7   5   3     3952.74     3979.54    179.79 o 
  -6   5   3     1765.02     1714.97    106.58 o 
  -5   5   3     5196.42     5226.39    157.58 o 
  -4   5   3     7537.17     7498.45    213.30 o 
  -3   5   3     1185.65     1168.12     47.16 o 
  -2   5   3    28673.18    28560.42    379.42 o 
  -1   5   3    23601.85    23477.06    272.86 o 
   0   5   3      156.97      173.04     11.06 o 
   1   5   3    17274.62    17120.78    206.07 o 
   2   5   3    25386.22    25504.07    247.64 o 
   3   5   3      696.26      734.41     39.32 o 
   4   5   3     9850.32    10223.01    156.34 o 
   5   5   3     5318.22     5216.33    146.78 o 
   6   5   3      919.78      882.17    106.58 o 
   7   5   3     4059.36     4313.07    174.15 o 
  -7   6   3        6.71      -11.53     40.36 o 
  -6   6   3     9983.80     9708.25    250.57 o 
  -5   6   3     6051.58     5908.64    170.79 o 
  -4   6   3     1562.67     1461.07     58.43 o 
  -3   6   3    26761.01    26808.67    370.21 o 
  -2   6   3    15879.04    15773.15    227.61 o 
  -1   6   3    13966.00    14125.10    176.80 o 
   0   6   3    20483.44    20456.85    204.58 o 
   1   6   3    26270.34    26373.54    282.56 o 
   2   6   3    25881.42    26270.15    308.49 o 
   3   6   3    23138.16    23940.45    298.71 o 
   4   6   3      917.14      898.47     40.98 o 
   5   6   3     8907.03     8704.38    231.60 o 
   6   6   3    11345.89    11664.59    299.56 o 
   7   6   3      193.79      141.65     51.18 o 
  -7   7   3      765.80      564.53     97.15 o 
  -6   7   3        6.53       47.19     53.64 o 
  -5   7   3     6159.00     5837.88    310.31 o 
  -4   7   3     5504.16     5389.20    116.16 o 
  -3   7   3     3594.83     3465.00     82.19 o 
  -2   7   3     4025.47     3836.32     80.65 o 
  -1   7   3     4179.61     4135.29     69.99 o 
   0   7   3      283.67      253.23     14.32 o 
   1   7   3    13638.42    14034.29    167.67 o 
   2   7   3    19589.02    19702.09    239.89 o 
   3   7   3      777.36      731.34     42.66 o 
   4   7   3     6815.37     6809.77    119.64 o 
   5   7   3     1893.61     1821.46     86.48 o 
   6   7   3      203.60      174.34     49.23 o 
   7   7   3     1177.73     1120.94    255.01 o 
  -7   8   3        6.08       64.30     57.66 o 
  -6   8   3      839.15      668.96    107.89 o 
  -5   8   3      495.89      452.68     69.10 o 
  -4   8   3      645.37      561.45     40.90 o 
  -3   8   3     5811.96     5888.61    125.49 o 
  -2   8   3     1714.20     1766.55     69.05 o 
  -1   8   3      287.90      292.27     19.73 o 
   0   8   3     5982.64     5866.33     75.62 o 
   1   8   3      277.78      237.22     16.75 o 
   2   8   3     2588.13     2545.47     48.89 o 
   3   8   3     2512.40     2523.01    107.86 o 
   4   8   3      606.17      612.08     36.00 o 
   5   8   3      155.70      177.21     31.09 o 
   6   8   3      464.46      571.93     78.71 o 
   7   8   3       31.06       66.49     42.76 o 
  -7   9   3     2510.53     2387.23    190.10 o 
  -6   9   3      334.86      336.67     55.16 o 
  -5   9   3    10323.84    10632.19    255.68 o 
  -4   9   3    17239.99    17834.28    275.17 o 
  -3   9   3     1277.04     1202.53     99.10 o 
  -2   9   3    15812.42    15793.78    231.36 o 
  -1   9   3    18359.98    18033.45    307.43 o 
   0   9   3      948.11      876.67     25.85 o 
   1   9   3    61998.45    63863.95    586.98 o 
   2   9   3    45969.14    45952.26    520.51 o 
   3   9   3      249.85      247.83     29.42 o 
   4   9   3     8216.14     8246.88    166.92 o 
   5   9   3     5192.20     5179.51    133.34 o 
   6   9   3      626.72      627.61     75.52 o 
   7   9   3     4543.35     4833.69    250.90 o 
  -7  10   3       34.83      -36.52     51.72 o 
  -6  10   3     6838.02     6720.44    203.23 o 
  -5  10   3     4687.99     4448.80    149.70 o 
  -4  10   3     1297.38     1349.89     58.56 o 
  -3  10   3    18347.79    18264.57    271.00 o 
  -2  10   3    10814.43    10753.54    137.40 o 
  -1  10   3     9544.67     9163.08    117.00 o 
   0  10   3    33510.51    33750.41    352.53 o 
   1  10   3    15300.35    15265.52    178.39 o 
   2  10   3     7532.99     7614.29    111.38 o 
   3  10   3    17209.28    17397.76    279.00 o 
   4  10   3       95.66       91.76     24.84 o 
   5  10   3     3831.05     3959.73    115.65 o 
   6  10   3    10006.66    10393.14    286.03 o 
   7  10   3      157.62      160.57     67.62 o 
  -7  11   3      465.30      471.57     95.75 o 
  -6  11   3      215.02      240.83     81.68 o 
  -5  11   3     1105.87     1014.16     80.06 o 
  -4  11   3     1986.64     1849.08     66.40 o 
  -3  11   3     1466.28     1493.75     49.98 o 
  -2  11   3     3953.52     3789.58     95.98 o 
  -1  11   3     1540.17     1511.54     46.63 o 
   0  11   3      161.30      157.73     15.66 o 
   1  11   3     1890.74     1906.22     37.94 o 
   2  11   3     4113.70     3850.90     68.95 o 
   3  11   3      306.75      259.84     30.63 o 
   4  11   3       80.29      108.31     27.97 o 
   5  11   3     1266.47     1198.57     69.69 o 
   6  11   3      313.00      338.96     84.39 o 
  -6  12   3     1061.22     1016.60     88.07 o 
  -5  12   3      990.27      839.55     75.44 o 
  -4  12   3      573.77      529.47     56.22 o 
  -3  12   3     2732.71     2661.93     90.22 o 
  -2  12   3     1806.82     1766.13     46.62 o 
  -1  12   3      445.92      350.72     22.25 o 
   0  12   3    11024.76    11095.66    125.84 o 
   1  12   3     3316.72     3157.49     52.64 o 
   2  12   3       41.47       62.14     19.83 o 
   3  12   3     2654.77     2511.52     79.65 o 
   4  12   3      300.49      317.50     37.53 o 
   5  12   3     2615.23     2607.11    124.10 o 
   6  12   3     2106.86     2064.52    168.43 o 
  -6  13   3      372.37      337.94     82.73 o 
  -5  13   3     6381.23     6388.23    189.02 o 
  -4  13   3    13461.66    13403.79    238.94 o 
  -3  13   3     1202.87     1191.61     75.00 o 
  -2  13   3    16422.84    16376.52    196.72 o 
  -1  13   3    14928.33    15121.33    180.15 o 
   0  13   3      416.48      376.39     20.37 o 
   1  13   3    24326.59    23789.10    271.74 o 
   2  13   3    27818.60    28079.76    856.47 o 
   3  13   3      978.92      853.04     53.47 o 
   4  13   3     8150.25     7853.99    292.05 o 
   5  13   3     7364.65     7381.35    210.28 o 
   6  13   3      524.05      445.02     92.08 o 
  -6  14   3     5298.00     5376.30    184.93 o 
  -5  14   3     2153.96     2221.07    113.72 o 
  -4  14   3      806.81      779.74     57.10 o 
  -3  14   3    18525.83    18996.84    251.94 o 
  -2  14   3    11123.99    11261.16    149.47 o 
  -1  14   3     7604.07     7558.45    108.81 o 
   0  14   3    13537.05    13841.28    153.58 o 
   1  14   3     4761.76     4530.75     90.83 o 
   2  14   3     9811.94     9828.80    346.59 o 
   3  14   3    17563.16    17927.38    296.68 o 
   4  14   3     1678.06     1570.54     89.10 o 
   5  14   3     2366.43     2346.05    114.11 o 
   6  14   3     5393.61     5953.13    284.80 o 
  -6  15   3      508.24      437.26     63.78 o 
  -5  15   3       42.32       15.00     32.11 o 
  -4  15   3       46.94       43.73     32.79 o 
  -3  15   3      110.49      134.15     22.23 o 
  -2  15   3     2936.92     3076.80     65.62 o 
  -1  15   3     2290.46     2302.57     53.54 o 
   0  15   3      893.06      926.84     31.17 o 
   1  15   3       28.37       33.72      9.37 o 
   2  15   3      545.34      563.63     44.88 o 
   3  15   3     1136.68     1027.39     59.69 o 
   4  15   3      244.44      211.66     42.81 o 
   5  15   3      308.07      290.03     51.48 o 
   6  15   3      257.91      269.89     54.50 o 
  -6  16   3      909.03      973.24     92.57 o 
  -5  16   3      902.55      969.49     84.74 o 
  -4  16   3      609.37      510.14     66.21 o 
  -3  16   3     6788.18     6877.55    122.89 o 
  -2  16   3     2337.70     2140.67     83.01 o 
  -1  16   3     1259.09     1291.14     43.22 o 
   0  16   3     7584.43     7451.25     99.03 o 
   1  16   3     2793.34     2707.64     46.89 o 
   2  16   3     1172.00      979.21     58.15 o 
   3  16   3     3620.18     3404.44    120.92 o 
   4  16   3      962.05      994.32     77.76 o 
   5  16   3     1858.72     1817.10    108.61 o 
   6  16   3     2024.22     1977.64    119.61 o 
  -6  17   3     1040.07     1137.80    183.55 o 
  -5  17   3     2310.38     2296.91    111.97 o 
  -4  17   3     5633.51     5435.36    138.56 o 
  -3  17   3      505.53      525.00     37.32 o 
  -2  17   3    18742.37    18506.46    225.31 o 
  -1  17   3    24780.05    25408.99    286.58 o 
   0  17   3        6.26       12.80     12.61 o 
   1  17   3    11212.10    11083.03    143.88 o 
   2  17   3    13698.27    13302.15    284.33 o 
   3  17   3      138.22      141.81     46.74 o 
   4  17   3    13605.09    13329.93    548.28 o 
   5  17   3     4632.98     4765.70    325.77 o 
   6  17   3      532.42      606.46     75.36 o 
  -6  18   3     3195.59     3081.05    150.14 o 
  -5  18   3     1791.36     1688.09     89.34 o 
  -4  18   3      750.38      764.85     60.55 o 
  -3  18   3    11509.56    11616.37    180.22 o 
  -2  18   3     9276.55     9407.54    138.78 o 
  -1  18   3     3907.01     3752.33     89.81 o 
   0  18   3     7258.35     7339.21    111.39 o 
   1  18   3     2189.13     2136.78     46.75 o 
   2  18   3    10058.36     9823.05    233.14 o 
   3  18   3    15942.49    16574.31    348.06 o 
   4  18   3     1758.83     1520.65     96.36 o 
   5  18   3     1692.86     1631.67    108.04 o 
   6  18   3     3049.87     3141.09    150.79 o 
  -6  19   3       44.50      120.79     38.03 o 
  -5  19   3      255.36      161.34     37.64 o 
  -4  19   3        6.42        4.08     23.71 o 
  -3  19   3      280.07      269.71     45.70 o 
  -2  19   3      835.96      738.78     39.50 o 
  -1  19   3        4.71        9.52     22.06 o 
   0  19   3      103.49      115.90     17.65 o 
   1  19   3       19.70       36.11     13.10 o 
   2  19   3      178.85      181.58     39.25 o 
   3  19   3      960.17     1053.17     81.52 o 
   4  19   3       42.06       62.45     35.72 o 
   5  19   3      177.00      193.28     49.42 o 
   6  19   3      116.73      191.67     48.28 o 
  -6  20   3     1098.71     1006.16     92.54 o 
  -5  20   3     1246.75     1250.81     81.97 o 
  -4  20   3     1112.69     1157.81     74.11 o 
  -3  20   3     8781.83     8818.67    197.09 o 
  -2  20   3     6025.70     5917.66    106.13 o 
  -1  20   3     2559.38     2518.61     63.86 o 
   0  20   3     7960.01     7927.77    121.66 o 
   1  20   3      481.74      531.44     37.00 o 
   2  20   3     2909.43     2675.71    115.60 o 
   3  20   3     8820.93     8706.67    229.10 o 
   4  20   3     2234.21     2108.51    115.28 o 
   5  20   3     1145.46     1022.97    165.64 o 
  -5  21   3     2090.51     1949.55     99.15 o 
  -4  21   3     4676.13     4631.09    133.51 o 
  -3  21   3      296.20      275.92     34.44 o 
  -2  21   3    22880.85    23604.62    284.23 o 
  -1  21   3    16728.20    17354.82    238.00 o 
   0  21   3       22.96       18.31     14.73 o 
   1  21   3    10850.67    10906.24    260.61 o 
   2  21   3     8408.67     8649.96    244.79 o 
   3  21   3      289.02      256.66     47.72 o 
   4  21   3     7605.00     7594.59    221.96 o 
   5  21   3     3732.48     3771.22    438.03 o 
  -5  22   3     1112.52     1043.26     78.53 o 
  -4  22   3      164.13      157.77     37.15 o 
  -3  22   3     5134.77     4661.66    113.99 o 
  -2  22   3     3581.20     3516.45     81.82 o 
  -1  22   3     4556.70     4505.95    180.01 o 
   0  22   3     5108.89     5176.57    100.98 o 
   1  22   3     3672.12     3730.60    137.06 o 
   2  22   3     2024.03     2004.41    108.00 o 
   3  22   3     3147.67     3050.33    236.31 o 
   4  22   3      121.78        8.49     33.10 o 
   5  22   3     1514.86     1603.16    179.09 o 
  -5  23   3       46.41       40.17     28.62 o 
  -4  23   3       12.58       17.12     28.57 o 
  -3  23   3      288.35      311.33     49.03 o 
  -2  23   3       94.26       98.56     23.59 o 
  -1  23   3        8.74       28.62     18.36 o 
   0  23   3      178.45      163.70     26.56 o 
   1  23   3      694.34      612.72     67.17 o 
   2  23   3       36.56       34.06     54.16 o 
   3  23   3      244.82      309.02     53.97 o 
   4  23   3       12.99       87.54     39.75 o 
   5  23   3        7.33       13.23     34.69 o 
  -5  24   3     1532.66     1718.70    134.66 o 
  -4  24   3     1027.79      972.65     73.11 o 
  -3  24   3     5786.78     5597.10    159.94 o 
  -2  24   3     2822.70     2912.96     79.13 o 
  -1  24   3      582.80      575.83     39.85 o 
   0  24   3     6857.81     7081.68    121.43 o 
   1  24   3      620.18      583.87    101.86 o 
   2  24   3     4076.79     3697.53    145.59 o 
   3  24   3     8271.20     7770.61    227.74 o 
   4  24   3     1354.28     1102.88     97.23 o 
   5  24   3      955.04      870.65     91.17 o 
  -5  25   3     2706.18     2612.85    116.85 o 
  -4  25   3     6007.54     6015.05    173.24 o 
  -3  25   3      200.46      200.39     33.54 o 
  -2  25   3     3341.28     3238.32     95.48 o 
  -1  25   3     6914.01     7174.62    126.83 o 
   0  25   3       71.51       49.03     23.66 o 
   1  25   3    11888.31    11775.14    291.25 o 
   2  25   3    11019.30    10641.37    275.64 o 
   3  25   3      189.60      235.75     50.55 o 
   4  25   3     5126.88     5110.29    187.33 o 
  -4  26   3       60.60      109.21     38.22 o 
  -3  26   3      957.16      866.83     60.84 o 
  -2  26   3     1406.92     1259.46     73.54 o 
  -1  26   3     1545.28     1610.96     62.09 o 
   0  26   3     2655.26     2596.62     79.41 o 
   1  26   3     2478.74     2537.23    131.39 o 
   2  26   3      825.28      705.96    102.30 o 
   3  26   3     1660.06     1576.48    112.04 o 
   4  26   3        4.35        4.67     34.65 o 
  -4  27   3      195.89      180.68     40.91 o 
  -3  27   3      609.44      692.34     55.62 o 
  -2  27   3       17.50        0.55     27.31 o 
  -1  27   3     1876.57     1850.03     66.86 o 
   0  27   3        3.87       -9.39     28.20 o 
   1  27   3      141.70      192.80     45.93 o 
   2  27   3      493.82      408.70     69.63 o 
   3  27   3       72.10       39.63     37.96 o 
   4  27   3      220.56      225.92     55.37 o 
  -4  28   3      430.48      421.28     55.14 o 
  -3  28   3     3892.11     3776.00    136.08 o 
  -2  28   3     1012.85     1006.73     64.51 o 
  -1  28   3      409.63      420.73     41.99 o 
   0  28   3     8672.75     9109.56    252.42 o 
   1  28   3     2385.17     2438.97    133.50 o 
   2  28   3     1003.79      754.57     84.47 o 
   3  28   3     3585.07     3472.60    162.27 o 
   4  28   3      142.38      182.84     51.47 o 
  -3  29   3      627.98      691.15     57.15 o 
  -2  29   3     3549.17     3896.52    145.92 o 
  -1  29   3     3552.96     3635.38    101.82 o 
   0  29   3       21.51       20.27     36.87 o 
   1  29   3     6849.47     6902.76    350.23 o 
   2  29   3     5413.99     5990.00    319.57 o 
   3  29   3      133.07      138.28     40.68 o 
  -3  30   3      999.28      891.05     78.63 o 
  -2  30   3      796.11      852.89     75.38 o 
  -1  30   3     1066.39     1018.82     61.73 o 
   0  30   3      982.01      862.39     87.76 o 
   1  30   3      690.69      560.22     76.07 o 
   2  30   3      757.74      762.63     86.28 o 
   3  30   3      729.47      761.81     91.29 o 
  -3  31   3       10.38       38.41     29.55 o 
  -2  31   3      193.79      169.54     40.28 o 
  -1  31   3      335.35      369.74     49.97 o 
   0  31   3        8.86       57.79     36.63 o 
   1  31   3     1307.30     1080.45    100.26 o 
   2  31   3      332.58      313.50     60.95 o 
  -2  32   3     1022.69      912.72     75.11 o 
  -1  32   3      998.00      900.65     71.89 o 
   0  32   3     6343.50     6715.75    223.51 o 
   1  32   3      865.71      871.04     93.91 o 
   2  32   3      827.01      926.09     94.95 o 
  -1  33   3     3797.69     3613.97    506.78 o 
   0  33   3       22.18       84.78     45.64 o 
   1  33   3     3051.09     3039.05    162.09 o 
  -7   0   4     2414.37     2500.45    194.82 o 
  -6   0   4       32.80       26.91     46.30 o 
  -5   0   4     8020.47     8451.66    288.99 o 
  -4   0   4     2932.37     2897.59    141.00 o 
  -3   0   4     9605.17     9454.56    281.13 o 
  -2   0   4   106171.37   109776.82   2294.28 o 
  -1   0   4    30361.42    32018.17    714.26 o 
   0   0   4    11487.80    10811.21    169.90 o 
   1   0   4    25172.40    25232.01    351.13 o 
   2   0   4    14742.42    15112.56    224.86 o 
   3   0   4    22338.80    21599.75    314.19 o 
   4   0   4    25162.73    25166.39    480.21 o 
   5   0   4     1399.91     1391.31    148.34 o 
   6   0   4     3928.08     3828.68    244.09 o 
   7   0   4     5429.09     5145.39    306.64 o 
  -7   1   4      645.02      624.20     76.33 o 
  -6   1   4     3493.30     3372.20    111.10 o 
  -5   1   4      766.29      733.37     67.88 o 
  -4   1   4     4882.45     5126.94    140.28 o 
  -3   1   4    13861.19    14124.93    268.63 o 
  -2   1   4      325.25      311.49     34.41 o 
  -1   1   4    19114.64    18721.82    444.32 o 
   0   1   4    13334.05    13032.32    200.02 o 
   1   1   4      211.46      207.03     26.10 o 
   2   1   4    12150.91    11425.85    126.22 o 
   3   1   4    13933.37    13962.80    153.88 o 
   4   1   4      662.22      611.35     38.40 o 
   5   1   4     3743.49     3749.14    116.19 o 
   6   1   4     2306.68     2307.20    156.46 o 
   7   1   4      460.79      414.02     73.35 o 
  -7   2   4       69.63      106.91     39.60 o 
  -6   2   4        0.46       34.49     33.41 o 
  -5   2   4       99.37       83.54     34.46 o 
  -4   2   4      365.81      386.92     46.20 o 
  -3   2   4      832.77      832.01     65.87 o 
  -2   2   4      219.04      199.21     29.29 o 
  -1   2   4     2746.88     2789.51     78.26 o 
   0   2   4     1399.23     1388.17     35.68 o 
   1   2   4     3622.22     3728.41     53.61 o 
   2   2   4        4.21       15.73      8.16 o 
   3   2   4      115.27      141.00     13.66 o 
   4   2   4      251.88      209.45     34.19 o 
   5   2   4        3.23        0.15     28.46 o 
   6   2   4      261.20      155.50     74.78 o 
   7   2   4       61.15      113.93     45.93 o 
  -7   3   4      958.81      932.06     92.27 o 
  -6   3   4     5414.02     5894.05    254.05 o 
  -5   3   4     1024.62      959.72     59.03 o 
  -4   3   4     5634.49     5574.78    137.00 o 
  -3   3   4    12249.54    12244.09    241.05 o 
  -2   3   4     8736.20     8788.55    179.52 o 
  -1   3   4    18404.80    17845.06    428.59 o 
   0   3   4     6129.74     5656.03     84.39 o 
   1   3   4      319.61      354.19     20.25 o 
   2   3   4    35499.29    36110.30    344.90 o 
   3   3   4    23164.54    23010.49    234.92 o 
   4   3   4        8.74       10.38     16.99 o 
   5   3   4     4614.55     4575.27    239.02 o 
   6   3   4     1848.32     1691.48    179.09 o 
   7   3   4      709.45      587.59    121.61 o 
  -7   4   4     1769.68     1620.42    211.68 o 
  -6   4   4       50.75       95.40     47.09 o 
  -5   4   4    14829.88    15188.82    258.09 o 
  -4   4   4     2052.95     1913.77     70.69 o 
  -3   4   4     2473.07     2361.18    152.97 o 
  -2   4   4    45989.36    46017.63    716.64 o 
  -1   4   4    16465.24    16572.63    285.81 o 
   0   4   4    14225.62    13474.20    163.96 o 
   1   4   4    42555.06    42822.69    446.75 o 
   2   4   4    15073.41    14694.74    155.52 o 
   3   4   4    16512.06    16064.01    196.04 o 
   4   4   4    18407.47    18424.66    262.01 o 
   5   4   4     1199.74     1243.29     85.83 o 
   6   4   4     4236.00     4160.31    261.03 o 
   7   4   4     4847.37     5175.09    309.26 o 
  -7   5   4      458.19      397.32     87.89 o 
  -6   5   4     3016.12     3022.55    131.36 o 
  -5   5   4       10.73       51.75     34.59 o 
  -4   5   4     3727.56     3542.48    131.37 o 
  -3   5   4     3503.48     3382.33     84.04 o 
  -2   5   4      198.53      128.69     19.14 o 
  -1   5   4    20216.52    20274.54    244.59 o 
   0   5   4    13400.06    13278.95    143.71 o 
   1   5   4        0.02       -8.57      8.57 o 
   2   5   4    12471.14    12183.08    132.95 o 
   3   5   4     5625.39     5482.58     87.92 o 
   4   5   4     2409.53     2347.93     76.18 o 
   5   5   4     4269.48     4270.14    152.31 o 
   6   5   4     2246.37     2366.24    125.94 o 
   7   5   4       85.40      149.21     76.53 o 
  -7   6   4      131.97      185.55     69.71 o 
  -6   6   4        0.71        1.23     32.99 o 
  -5   6   4      434.66      360.18     40.01 o 
  -4   6   4       22.45        7.90     18.51 o 
  -3   6   4     1151.52     1037.02     61.99 o 
  -2   6   4     3590.28     3520.89    114.46 o 
  -1   6   4     1369.17     1295.81     40.09 o 
   0   6   4       92.01       78.60     10.22 o 
   1   6   4      351.35      332.15     21.07 o 
   2   6   4     1462.61     1444.40     30.23 o 
   3   6   4     1115.02     1077.83     51.93 o 
   4   6   4      305.89      361.13     36.62 o 
   5   6   4      393.68      325.56     57.22 o 
   6   6   4      778.42      763.63     83.03 o 
   7   6   4      413.93      388.76    111.65 o 
  -7   7   4     1344.85     1232.31    150.61 o 
  -6   7   4     6556.47     6585.25    202.35 o 
  -5   7   4      328.50      279.93     49.76 o 
  -4   7   4     7392.15     7496.29    148.95 o 
  -3   7   4     9589.67     9657.50    201.56 o 
  -2   7   4      125.41      147.52     42.60 o 
  -1   7   4    29790.59    30078.75    356.77 o 
   0   7   4    32159.57    33108.46    322.38 o 
   1   7   4       83.45      128.70     15.21 o 
   2   7   4    26881.42    27768.66    273.41 o 
   3   7   4    14380.99    14336.64    225.86 o 
   4   7   4      989.37      875.51     53.40 o 
   5   7   4     6125.56     6003.22    190.39 o 
   6   7   4     3354.65     3232.88    147.17 o 
  -7   8   4     1475.65     1291.02    150.26 o 
  -6   8   4      338.84      276.24     53.41 o 
  -5   8   4    14609.44    15517.42    335.43 o 
  -4   8   4     5398.18     5564.39    152.34 o 
  -3   8   4      454.43      448.73     69.73 o 
  -2   8   4    23440.90    23879.04    332.37 o 
  -1   8   4    13137.19    12879.95    170.63 o 
   0   8   4    11374.42    11141.19    127.39 o 
   1   8   4    47389.54    49603.90    516.89 o 
   2   8   4     5870.89     5775.05     87.36 o 
   3   8   4    15713.67    15412.73    226.27 o 
   4   8   4    11366.97    11965.43    334.09 o 
   5   8   4     1162.08     1112.55    103.61 o 
   6   8   4     2576.69     2804.45    143.13 o 
  -6   9   4     1628.78     1721.14    110.25 o 
  -5   9   4       56.69       64.83     36.04 o 
  -4   9   4     1742.63     1731.72     68.37 o 
  -3   9   4     2147.91     2354.11     69.45 o 
  -2   9   4     1216.82     1190.21     48.27 o 
  -1   9   4    12326.81    12087.88    163.57 o 
   0   9   4     5866.61     5747.36     78.63 o 
   1   9   4      756.79      718.78     30.04 o 
   2   9   4     6817.52     6651.59    139.23 o 
   3   9   4     3861.34     3613.18     85.93 o 
   4   9   4     1599.72     1535.62     70.00 o 
   5   9   4     1309.11     1356.54     74.42 o 
   6   9   4     1465.99     1401.52    107.55 o 
  -6  10   4      264.51      266.06     51.50 o 
  -5  10   4     1454.13     1493.48     95.35 o 
  -4  10   4     1448.65     1546.01     95.11 o 
  -3  10   4      235.20      269.47     29.67 o 
  -2  10   4     2054.48     1964.46     53.53 o 
  -1  10   4     2414.81     2453.52     58.50 o 
   0  10   4     1869.63     1865.25     40.03 o 
   1  10   4     6508.91     6551.34     99.19 o 
   2  10   4       54.55       68.78     17.03 o 
   3  10   4      202.09      180.06     25.53 o 
   4  10   4     1581.73     1453.35     69.96 o 
   5  10   4       14.54        7.05     25.25 o 
   6  10   4      174.59      173.81     62.73 o 
  -6  11   4     5864.16     5978.92    223.21 o 
  -5  11   4      456.64      394.92     56.73 o 
  -4  11   4     9104.87     9433.33    177.02 o 
  -3  11   4     7760.43     7808.63    148.12 o 
  -2  11   4      806.81      806.25     37.72 o 
  -1  11   4    37345.57    38078.90    440.35 o 
   0  11   4    31649.16    32455.53    321.86 o 
   1  11   4      140.38      122.85     13.13 o 
   2  11   4    29520.13    29698.09    385.62 o 
   3  11   4     7985.42     7587.99    139.74 o 
   4  11   4      250.63      289.63     36.86 o 
   5  11   4     8157.95     8206.90    206.78 o 
   6  11   4     4322.76     4424.56    177.70 o 
  -6  12   4       77.38      100.14     49.71 o 
  -5  12   4     9778.44     9941.65    252.65 o 
  -4  12   4     3143.96     2943.18     87.29 o 
  -3  12   4     1183.09     1171.90     76.94 o 
  -2  12   4    18191.63    18533.92    321.02 o 
  -1  12   4    13379.95    13682.42    187.23 o 
   0  12   4    18026.21    18749.98    217.15 o 
   1  12   4    22070.79    22129.67    229.94 o 
   2  12   4    15579.27    15604.78    230.69 o 
   3  12   4     7653.47     7560.47    141.47 o 
   4  12   4     7127.68     6999.39    176.72 o 
   5  12   4     1463.37     1297.81     76.16 o 
   6  12   4     3359.69     3173.65    206.70 o 
  -6  13   4      599.01      503.81     72.95 o 
  -5  13   4      158.38      110.33     53.38 o 
  -4  13   4     1630.03     1525.14     66.80 o 
  -3  13   4     1407.25     1410.25     59.28 o 
  -2  13   4     2176.16     2062.25     59.44 o 
  -1  13   4     1616.87     1574.07     62.77 o 
   0  13   4      155.51      167.26     17.74 o 
   1  13   4      225.01      207.17     19.46 o 
   2  13   4     3421.51     3211.38     81.41 o 
   3  13   4     1959.72     1992.19     70.92 o 
   4  13   4      381.76      424.38     45.31 o 
   5  13   4      326.54      323.51     58.62 o 
   6  13   4      109.86       79.50     57.48 o 
  -6  14   4      196.36      236.50     68.93 o 
  -5  14   4     2036.54     2149.53    114.64 o 
  -4  14   4     1852.75     1738.04    172.80 o 
  -3  14   4      253.33      243.88     30.81 o 
  -2  14   4     3499.96     3473.78     90.33 o 
  -1  14   4     3867.08     3970.03     83.42 o 
   0  14   4       44.59       63.50     14.31 o 
   1  14   4     2942.72     3006.78     71.32 o 
   2  14   4      758.65      785.55     45.24 o 
   3  14   4     4928.57     4797.19    109.55 o 
   4  14   4     4386.08     3973.98    158.37 o 
   5  14   4      896.70      884.66     80.33 o 
   6  14   4      420.67      424.75     93.48 o 
  -6  15   4     4097.17     4062.91    345.08 o 
  -5  15   4      686.98      587.26     69.34 o 
  -4  15   4     5918.78     6393.74    183.12 o 
  -3  15   4    12488.34    13043.03    220.27 o 
  -2  15   4      984.94      901.80     43.86 o 
  -1  15   4    15407.70    15908.51    217.86 o 
   0  15   4    17483.37    17879.58    214.74 o 
   1  15   4       18.42       46.50     15.79 o 
   2  15   4    19640.14    20020.16    284.72 o 
   3  15   4    16795.80    16692.71    331.73 o 
   4  15   4      605.65      543.20     59.70 o 
   5  15   4     6625.50     6993.26    206.50 o 
   6  15   4     2674.15     2662.24    200.23 o 
  -6  16   4        6.91       10.61     54.43 o 
  -5  16   4     4237.35     4176.25    154.97 o 
  -4  16   4     1108.95     1115.82     83.55 o 
  -3  16   4     1760.62     1684.76     68.22 o 
  -2  16   4    24270.52    24521.16    283.50 o 
  -1  16   4     7343.16     7168.81    110.38 o 
   0  16   4     4128.36     3977.66    137.80 o 
   1  16   4    12614.28    12954.36    280.54 o 
   2  16   4     3363.49     3383.24     96.79 o 
   3  16   4    10677.63    10268.68    204.92 o 
   4  16   4     8948.92     8983.86    232.50 o 
   5  16   4      455.26      422.51     80.11 o 
   6  16   4     2104.16     2225.26    189.57 o 
  -6  17   4      273.94      331.06     53.41 o 
  -5  17   4        2.01       96.83     38.45 o 
  -4  17   4      221.24      245.66     43.73 o 
  -3  17   4      158.00      173.48     26.23 o 
  -2  17   4      463.27      401.93     31.72 o 
  -1  17   4      881.92      853.27     38.84 o 
   0  17   4        9.16        0.64     13.93 o 
   1  17   4        4.54       16.38     14.92 o 
   2  17   4     1505.51     1417.68     59.80 o 
   3  17   4      265.14      278.81     38.28 o 
   4  17   4      391.82      410.04     56.54 o 
   5  17   4       33.47       19.93     36.90 o 
   6  17   4       58.18       59.75     55.56 o 
  -6  18   4       20.24       55.12     38.00 o 
  -5  18   4     1222.22     1352.11    100.62 o 
  -4  18   4     1709.43     1527.36     95.88 o 
  -3  18   4     1871.20     1855.08     65.97 o 
  -2  18   4    11212.56    11387.20    160.83 o 
  -1  18   4     3341.62     3338.93     71.92 o 
   0  18   4      923.00      833.71     51.15 o 
   1  18   4     7571.46     7624.73    150.16 o 
   2  18   4      551.84      528.41     69.86 o 
   3  18   4      586.06      640.83     54.02 o 
   4  18   4     5420.17     5419.73    176.61 o 
   5  18   4      111.30      177.94     46.74 o 
   6  18   4      882.73      902.44    130.87 o 
  -5  19   4      345.48      415.50     59.73 o 
  -4  19   4     4839.47     5124.79    278.86 o 
  -3  19   4    13031.91    12836.70    239.16 o 
  -2  19   4      941.56      898.43     44.36 o 
  -1  19   4    15067.60    15382.62    198.36 o 
   0  19   4     7288.60     7391.11    129.18 o 
   1  19   4      329.63      266.13     45.83 o 
   2  19   4    15763.25    15811.79    278.70 o 
   3  19   4    13215.35    12764.68    246.07 o 
   4  19   4       73.99       69.41     38.87 o 
   5  19   4     3977.81     4088.12    248.11 o 
  -5  20   4     3298.92     3359.43    151.71 o 
  -4  20   4      753.52      704.04     73.32 o 
  -3  20   4     1084.15     1039.56     72.40 o 
  -2  20   4    10135.97     9870.14    149.29 o 
  -1  20   4     3660.33     3565.93     95.68 o 
   0  20   4     3249.03     3270.26     80.32 o 
   1  20   4     6817.98     6997.91    417.06 o 
   2  20   4     2202.82     2230.69    111.32 o 
   3  20   4     3312.33     3243.62    126.25 o 
   4  20   4     4457.60     4403.30    162.68 o 
   5  20   4      168.85      244.17     53.24 o 
  -5  21   4        9.57        2.64     45.78 o 
  -4  21   4       30.40       23.33     27.62 o 
  -3  21   4      318.66      381.19     39.86 o 
  -2  21   4      160.34      150.33     38.78 o 
  -1  21   4     1399.09     1324.81     51.62 o 
   0  21   4       17.46       -2.67     17.46 o 
   1  21   4      618.63      501.01     62.81 o 
   2  21   4       10.00       23.85     29.35 o 
   3  21   4       61.82      -29.88     29.88 o 
   4  21   4      452.97      474.23     65.55 o 
   5  21   4       64.62       42.03     38.45 o 
  -5  22   4     1882.86     1931.56    120.84 o 
  -4  22   4      789.90      650.81     60.39 o 
  -3  22   4     1628.69     1671.18     74.62 o 
  -2  22   4     9359.51     9515.08    219.57 o 
  -1  22   4     1912.59     1786.70     67.86 o 
   0  22   4      755.39      732.88     63.83 o 
   1  22   4     5720.30     5403.02    175.68 o 
   2  22   4      750.80      670.70     72.10 o 
   3  22   4     1733.43     1533.83    104.19 o 
   4  22   4     4321.81     4122.60    165.08 o 
   5  22   4       98.10      185.31     92.08 o 
  -5  23   4      403.42      414.01     61.68 o 
  -4  23   4     3519.58     3553.72    123.56 o 
  -3  23   4     5834.39     5741.55    132.67 o 
  -2  23   4       12.20       -4.93     17.03 o 
  -1  23   4     9963.17     9936.02    170.90 o 
   0  23   4    11066.25    10908.65    177.46 o 
   1  23   4        3.30      -14.08     26.89 o 
   2  23   4     9130.35     9333.70    249.67 o 
   3  23   4     6906.19     6801.00    340.18 o 
   4  23   4      452.10      395.73     64.38 o 
   5  23   4     3627.98     3645.62    174.37 o 
  -5  24   4     2295.65     2205.72    130.65 o 
  -4  24   4     1157.09     1090.94    117.24 o 
  -3  24   4       25.10       30.06     24.92 o 
  -2  24   4     4256.58     4176.94     93.58 o 
  -1  24   4     1144.14     1052.09     68.32 o 
   0  24   4     1477.85     1436.27     60.94 o 
   1  24   4     3485.94     3532.59    346.12 o 
   2  24   4     1512.41     1453.75    104.15 o 
   3  24   4     3355.22     3077.89    145.60 o 
   4  24   4     2023.78     2115.42    129.55 o 
  -4  25   4       75.56       62.11     32.23 o 
  -3  25   4       68.01       75.39     28.35 o 
  -2  25   4       14.03      -20.80     20.80 o 
  -1  25   4      151.93      134.56     27.89 o 
   0  25   4       33.81       67.43     58.15 o 
   1  25   4      261.45      138.52     46.84 o 
   2  25   4      521.30      441.52     67.42 o 
   3  25   4      169.09      143.45     46.65 o 
   4  25   4      340.30      288.80    101.25 o 
  -4  26   4     1777.83     1541.54     92.02 o 
  -3  26   4      432.32      391.40     44.05 o 
  -2  26   4     2874.04     3130.66     96.65 o 
  -1  26   4     3223.23     3245.61     92.65 o 
   0  26   4     1632.66     1696.25    109.85 o 
   1  26   4     8574.57     8508.11    245.86 o 
   2  26   4      869.58      879.68     88.57 o 
   3  26   4     1250.29     1295.96    106.55 o 
   4  26   4     2717.65     2690.43    148.00 o 
  -4  27   4     2026.45     1848.56    100.73 o 
  -3  27   4     3099.02     3145.53    128.97 o 
  -2  27   4      198.98      167.03     38.58 o 
  -1  27   4     6874.66     7395.95    155.74 o 
   0  27   4     9731.23     9543.68    261.56 o 
   1  27   4       18.83       67.12     41.58 o 
   2  27   4     6707.38     6553.68    217.85 o 
   3  27   4     2860.87     2627.65    221.02 o 
   4  27   4      301.45      292.45     88.76 o 
  -3  28   4       23.90       14.11     32.22 o 
  -2  28   4     1034.54      977.85     74.96 o 
  -1  28   4      367.74      298.11     38.24 o 
   0  28   4     1177.26     1054.23     96.43 o 
   1  28   4     2373.07     2169.68    152.71 o 
   2  28   4      622.80      687.25    134.10 o 
   3  28   4      729.31      613.94     79.40 o 
  -3  29   4      278.84      363.26     53.48 o 
  -2  29   4      105.22      115.22     38.42 o 
  -1  29   4      323.51      338.27     40.75 o 
   0  29   4     1614.24     1709.72    117.03 o 
   1  29   4       27.66       78.87     42.85 o 
   2  29   4      114.75      168.60     48.31 o 
   3  29   4       54.47      145.64     47.26 o 
  -3  30   4      510.42      508.59     61.32 o 
  -2  30   4     3062.10     3076.34    123.73 o 
  -1  30   4     1781.58     1733.39     78.68 o 
   0  30   4      774.67      659.92     80.48 o 
   1  30   4     4933.07     5086.59    192.21 o 
   2  30   4      562.11      556.00     75.55 o 
   3  30   4     1118.90      860.86    136.28 o 
  -2  31   4       52.60       43.89     51.72 o 
  -1  31   4     3950.91     4208.57    143.88 o 
   0  31   4     3401.76     3635.00    163.40 o 
   1  31   4        0.79      -13.15     54.08 o 
   2  31   4     3003.46     2979.01    257.02 o 
  -1  32   4      153.12       78.61     42.99 o 
   0  32   4      378.92      416.63     70.76 o 
   1  32   4      584.11      635.37     82.19 o 
   0  33   4      877.15      961.59     95.75 o 
  -7   1   5      304.81      239.17     59.58 o 
  -6   1   5      455.30      443.44     61.03 o 
  -5   1   5     7877.54     7542.13    386.92 o 
  -4   1   5      372.83      305.39     44.35 o 
  -3   1   5     9890.13    10303.09    367.53 o 
  -2   1   5    15920.39    16748.27    304.90 o 
  -1   1   5      411.05      333.56     33.61 o 
   0   1   5    14889.45    14884.75    180.83 o 
   1   1   5     4525.96     4316.05     63.74 o 
   2   1   5      895.74      914.77     27.98 o 
   3   1   5    13369.63    13270.84    169.25 o 
   4   1   5     4321.62     4375.03    169.82 o 
   5   1   5      659.08      565.28     79.66 o 
   6   1   5     4738.00     4875.62    208.73 o 
  -7   2   5     2145.76     2142.92    162.40 o 
  -6   2   5     2876.00     2902.95    207.40 o 
  -5   2   5      588.39      520.33     75.20 o 
  -4   2   5    24028.98    24373.96    439.86 o 
  -3   2   5     8653.59     8622.35    194.03 o 
  -2   2   5     4787.21     4864.30    124.96 o 
  -1   2   5    46711.18    46284.42    615.76 o 
   0   2   5     4353.59     3996.62     74.38 o 
   1   2   5     8199.21     7909.35     97.88 o 
   2   2   5    32833.35    32527.34    319.28 o 
   3   2   5     9461.87     9179.18    150.51 o 
   4   2   5     9748.63     9683.12    492.98 o 
   5   2   5     7891.68     8388.69    266.23 o 
   6   2   5      420.40      382.46     72.75 o 
  -6   3   5      706.29      560.51     67.58 o 
  -5   3   5     4422.30     4305.14    118.29 o 
  -4   3   5      183.78      206.29     40.12 o 
  -3   3   5     6310.39     6262.70    234.30 o 
  -2   3   5     7209.20     6573.67    152.81 o 
  -1   3   5     1261.11     1173.91     49.61 o 
   0   3   5    12192.84    11775.67    156.86 o 
   1   3   5     2816.36     2656.22     55.56 o 
   2   3   5       66.22       35.32     12.36 o 
   3   3   5    13352.84    12815.60    194.69 o 
   4   3   5     5330.12     5267.16    137.15 o 
   5   3   5       99.06       67.54     43.03 o 
   6   3   5     1637.80     1585.33    130.45 o 
  -6   4   5        2.59       22.24     32.97 o 
  -5   4   5      116.36      128.03     30.18 o 
  -4   4   5     1785.40     1605.21     69.28 o 
  -3   4   5      462.52      425.90     45.30 o 
  -2   4   5      105.55       99.82     25.60 o 
  -1   4   5      150.00      134.51     21.38 o 
   0   4   5      585.15      535.97     37.02 o 
   1   4   5     4242.55     4180.41     74.02 o 
   2   4   5     6405.51     6440.24     97.80 o 
   3   4   5     1062.31     1065.06     55.72 o 
   4   4   5       90.81      131.42     30.42 o 
   5   4   5      498.77      465.67     73.98 o 
   6   4   5      132.94      120.64     50.47 o 
  -6   5   5     1524.53     1548.51    104.39 o 
  -5   5   5     7356.52     7514.52    164.71 o 
  -4   5   5      612.20      564.37     45.72 o 
  -3   5   5     5151.91     4840.98    108.93 o 
  -2   5   5    14459.52    14472.83    273.86 o 
  -1   5   5      494.41      506.43     31.18 o 
   0   5   5    23210.36    23148.37    237.16 o 
   1   5   5    13843.51    13878.33    175.42 o 
   2   5   5       28.55       53.85     20.91 o 
   3   5   5    15368.03    15256.33    225.68 o 
   4   5   5     6024.66     5948.07    121.82 o 
   5   5   5      951.53      895.41    214.82 o 
   6   5   5     4416.58     4279.15    310.74 o 
  -6   6   5     3821.05     3748.25    149.74 o 
  -5   6   5      143.80      144.22     33.14 o 
  -4   6   5    11251.77    11255.97    203.60 o 
  -3   6   5     2698.58     2654.25     99.96 o 
  -2   6   5     1770.45     1597.92     72.21 o 
  -1   6   5    46528.57    45634.46    471.03 o 
   0   6   5    15743.47    15945.17    173.32 o 
   1   6   5     6264.53     6023.83    113.44 o 
   2   6   5    12060.07    11631.90    152.77 o 
   3   6   5     2776.46     2695.04     73.82 o 
   4   6   5    10870.69    11389.96    191.04 o 
   5   6   5     7827.40     7797.75    256.11 o 
   6   6   5      927.53      827.82    101.12 o 
  -6   7   5      833.24      879.02     86.02 o 
  -5   7   5     3845.44     3633.79    106.99 o 
  -4   7   5       67.19       52.54     23.30 o 
  -3   7   5     1447.14     1463.80     72.32 o 
  -2   7   5     4772.00     4607.17     98.97 o 
  -1   7   5       37.91       44.31     12.62 o 
   0   7   5     9383.69     9064.89    111.04 o 
   1   7   5     1073.73     1038.35     36.79 o 
   2   7   5      538.11      544.81     27.83 o 
   3   7   5    12638.87    12437.40    196.32 o 
   4   7   5     2816.76     2748.16     81.75 o 
   5   7   5       51.13       63.47     29.08 o 
   6   7   5      619.97      551.91     82.77 o 
  -6   8   5      178.43      124.86     49.80 o 
  -5   8   5      141.80      164.69     34.38 o 
  -4   8   5      780.11      764.10     51.95 o 
  -3   8   5      427.74      341.08     33.77 o 
  -2   8   5      471.58      375.21     31.34 o 
  -1   8   5     3243.92     3030.99     63.58 o 
   0   8   5      377.44      314.58     19.50 o 
   1   8   5      932.04      838.88     34.98 o 
   2   8   5     1423.41     1342.05     41.31 o 
   3   8   5      812.19      752.74     44.79 o 
   4   8   5       90.09      115.30     25.16 o 
   5   8   5      520.61      469.40     52.74 o 
   6   8   5       64.42      -22.99     35.49 o 
  -6   9   5     2845.44     2860.23    140.58 o 
  -5   9   5    10122.88    10186.49    411.99 o 
  -4   9   5      146.05      102.04     27.17 o 
  -3   9   5     6041.98     5801.23    124.73 o 
  -2   9   5    14752.01    14677.78    228.54 o 
  -1   9   5        5.74       33.01     11.80 o 
   0   9   5    28924.92    29760.60    300.09 o 
   1   9   5    12447.09    12383.27    164.20 o 
   2   9   5      349.13      322.77     31.19 o 
   3   9   5    10285.21    10430.83    235.19 o 
   4   9   5     9137.35     9157.01    169.14 o 
   5   9   5       24.48      -27.39     28.20 o 
   6   9   5     3698.88     3897.42    189.67 o 
  -6  10   5     3457.13     3576.38    282.35 o 
  -5  10   5       54.22       65.23     36.37 o 
  -4  10   5    10322.23    10832.21    200.14 o 
  -3  10   5     1704.96     1667.22     78.24 o 
  -2  10   5     2278.13     2070.53     64.12 o 
  -1  10   5    49235.41    50475.43    553.78 o 
   0  10   5     9549.50     9268.38    134.86 o 
   1  10   5     2593.47     2515.12     57.88 o 
   2  10   5    11593.33    11573.61    187.56 o 
   3  10   5     1515.45     1410.74     60.55 o 
   4  10   5     4870.80     4995.42    125.10 o 
   5  10   5     7873.67     8499.01    208.13 o 
   6  10   5      399.15      404.62     78.45 o 
  -6  11   5       61.63      -10.40     38.61 o 
  -5  11   5     2120.21     1958.56    110.30 o 
  -4  11   5       42.39       37.46     24.16 o 
  -3  11   5      872.06      853.96     60.19 o 
  -2  11   5     2477.39     2240.58     77.36 o 
  -1  11   5      519.25      470.87     27.56 o 
   0  11   5     8260.01     8437.45    214.75 o 
   1  11   5      957.06      969.17     38.93 o 
   2  11   5      502.19      478.34     49.88 o 
   3  11   5     2536.92     2563.45     86.60 o 
   4  11   5      927.51      889.95     55.25 o 
   5  11   5      406.57      307.48     48.40 o 
   6  11   5      994.07      817.45    177.08 o 
  -6  12   5      661.62      674.12    122.13 o 
  -5  12   5        4.12       71.10     33.77 o 
  -4  12   5      439.31      508.07     44.86 o 
  -3  12   5      344.67      268.02     38.30 o 
  -2  12   5     2165.28     2057.63     65.01 o 
  -1  12   5     7251.92     7189.14    107.82 o 
   0  12   5     5001.19     4792.55     96.15 o 
   1  12   5       25.60       22.71     14.99 o 
   2  12   5     1629.79     1493.04    115.00 o 
   3  12   5      179.01      197.96     29.99 o 
   4  12   5     1454.82     1434.19     67.76 o 
   5  12   5     2553.92     2442.95     94.70 o 
   6  12   5      414.35      371.24     65.00 o 
  -6  13   5     2002.23     1984.94    123.55 o 
  -5  13   5     8259.32     8493.97    233.84 o 
  -4  13   5      400.03      455.98     42.25 o 
  -3  13   5     7886.03     7789.19    153.70 o 
  -2  13   5    15347.71    15418.56    305.17 o 
  -1  13   5     1593.27     1609.18     56.03 o 
   0  13   5    20322.72    20653.51    276.35 o 
   1  13   5    11048.43    11135.67    156.37 o 
   2  13   5      613.93      565.62     42.31 o 
   3  13   5    19588.37    19251.04    286.94 o 
   4  13   5     9957.99    10114.82    188.14 o 
   5  13   5       88.06       80.27     29.44 o 
   6  13   5     3541.11     3208.65    196.13 o 
  -6  14   5     1590.15     1685.78    208.88 o 
  -5  14   5      157.83       49.59     36.39 o 
  -4  14   5    11407.16    11563.00    212.28 o 
  -3  14   5     2864.52     2876.55     85.90 o 
  -2  14   5      516.26      492.12     35.91 o 
  -1  14   5    25309.38    26012.61    357.02 o 
   0  14   5     1720.15     1610.89     95.64 o 
   1  14   5     5458.70     5334.96     95.94 o 
   2  14   5    16091.18    16252.86    248.65 o 
   3  14   5     3788.37     3471.86     95.83 o 
   4  14   5     5412.96     5450.89    129.77 o 
   5  14   5     4446.26     4390.51    137.94 o 
   6  14   5      229.82      271.47     61.45 o 
  -6  15   5       46.13       50.21     46.91 o 
  -5  15   5      720.18      572.75     90.24 o 
  -4  15   5       41.21       64.17     26.40 o 
  -3  15   5      217.46      200.35     31.46 o 
  -2  15   5      873.49      821.79     44.10 o 
  -1  15   5        0.34       15.16     17.05 o 
   0  15   5     1062.89      972.07     46.37 o 
   1  15   5      220.55      238.55     26.19 o 
   2  15   5       93.59      117.71     25.42 o 
   3  15   5       25.01       26.74     22.54 o 
   4  15   5       26.76       17.23     26.93 o 
   5  15   5      530.47      562.33     74.19 o 
   6  15   5      677.83      707.31     89.15 o 
  -6  16   5      599.77      526.47     93.56 o 
  -5  16   5        6.74      -28.84     28.84 o 
  -4  16   5     2429.95     2275.22    112.42 o 
  -3  16   5      944.89     1010.44     58.05 o 
  -2  16   5     1965.53     1858.70    105.67 o 
  -1  16   5     8010.26     7983.69    161.52 o 
   0  16   5     3830.06     3775.43     99.76 o 
   1  16   5     1201.75     1091.56     44.49 o 
   2  16   5     5877.90     5767.65    125.18 o 
   3  16   5      879.11      713.69     51.87 o 
   4  16   5     1668.53     1599.87     84.32 o 
   5  16   5     2557.71     2518.45    109.43 o 
  -5  17   5     5352.29     5462.04    183.94 o 
  -4  17   5      325.78      339.15     53.86 o 
  -3  17   5     9233.00     9456.31    182.84 o 
  -2  17   5    16333.12    16342.12    235.63 o 
  -1  17   5      167.80      131.29     29.22 o 
   0  17   5     9130.06     9003.00    181.47 o 
   1  17   5     8279.51     8450.45    207.70 o 
   2  17   5        2.24       22.95     20.43 o 
   3  17   5    13233.57    13235.28    252.90 o 
   4  17   5     5652.37     5593.11    151.80 o 
   5  17   5      383.46      388.15     50.42 o 
  -5  18   5      308.32      304.29     53.68 o 
  -4  18   5     7165.87     7498.18    212.61 o 
  -3  18   5     2800.96     2836.36     93.42 o 
  -2  18   5      348.00      322.71     32.95 o 
  -1  18   5     7682.06     7655.17    161.52 o 
   0  18   5      567.81      572.69     46.11 o 
   1  18   5     5529.63     5316.27    136.84 o 
   2  18   5    10303.09    10515.17    218.71 o 
   3  18   5     2866.93     2810.10    101.05 o 
   4  18   5     2651.34     2679.33    109.32 o 
   5  18   5     2549.76     2581.50    114.25 o 
  -5  19   5       89.70       88.38     64.73 o 
  -4  19   5       39.71       70.41     44.47 o 
  -3  19   5       71.19       67.20     28.35 o 
  -2  19   5        6.15        8.43     18.88 o 
  -1  19   5      242.26      213.84     34.12 o 
   0  19   5     1074.81      982.30     57.92 o 
   1  19   5       37.29        5.13     56.52 o 
   2  19   5       98.08      108.93     34.31 o 
   3  19   5      307.67      322.32     43.61 o 
   4  19   5       13.86       12.37     26.94 o 
   5  19   5      219.43      191.34     43.40 o 
  -5  20   5      343.33      446.76     64.53 o 
  -4  20   5     3264.56     3410.86    151.48 o 
  -3  20   5     2749.73     2776.41     93.49 o 
  -2  20   5     3158.97     2912.97     98.94 o 
  -1  20   5     2958.86     2878.61     94.85 o 
   0  20   5      998.45      918.71     59.00 o 
   1  20   5     2514.48     2649.07    124.58 o 
   2  20   5     6854.14     6566.12    195.46 o 
   3  20   5     2267.85     2093.98     94.56 o 
   4  20   5      681.28      707.80     65.52 o 
   5  20   5     1717.23     1736.66     98.92 o 
  -5  21   5     3672.85     4424.69    169.93 o 
  -4  21   5      183.94      177.66     47.80 o 
  -3  21   5     7098.60     7266.93    161.18 o 
  -2  21   5     8385.71     8572.86    366.41 o 
  -1  21   5      296.94      240.06     37.58 o 
   0  21   5     9863.09     9971.51    196.37 o 
   1  21   5     6654.12     6806.06    202.83 o 
   2  21   5      234.91      146.07     39.51 o 
   3  21   5     7783.49     7774.50    226.04 o 
   4  21   5     3088.57     3070.37    122.18 o 
   5  21   5      434.66      410.62     53.91 o 
  -5  22   5        4.09      -25.55     30.53 o 
  -4  22   5     3470.74     3291.88    413.83 o 
  -3  22   5      795.25      740.11    121.78 o 
  -2  22   5      305.60      322.22     45.25 o 
  -1  22   5     7809.09     7940.42    174.77 o 
   0  22   5     1565.29     1437.77     73.76 o 
   1  22   5      810.52      646.65    139.52 o 
   2  22   5     3049.92     2751.93    209.06 o 
   3  22   5      406.39      406.68     66.04 o 
   4  22   5     2786.72     2867.60    202.85 o 
  -4  23   5        6.17        6.38     32.89 o 
  -3  23   5        5.92      -35.19     35.19 o 
  -2  23   5       17.14       47.55     28.60 o 
  -1  23   5        7.44       37.53     28.20 o 
   0  23   5        0.25       -5.86     30.62 o 
   1  23   5      287.65      297.18     53.93 o 
   2  23   5        2.61      -31.65     31.65 o 
   3  23   5       86.87       48.86     37.46 o 
   4  23   5       40.21       65.98     40.00 o 
  -4  24   5     2200.88     2135.35    123.20 o 
  -3  24   5     1723.94     1880.45    124.10 o 
  -2  24   5      453.89      537.49     53.16 o 
  -1  24   5     4606.52     4536.65    128.43 o 
   0  24   5     1256.55     1274.11     98.98 o 
   1  24   5     2534.42     2494.90    132.15 o 
   2  24   5     6979.65     6841.92    237.01 o 
   3  24   5     1028.02     1072.50     96.39 o 
   4  24   5      829.12      888.67    103.35 o 
  -4  25   5      301.70      239.89     82.47 o 
  -3  25   5     2798.29     2952.77    151.95 o 
  -2  25   5     4977.61     4860.25    177.60 o 
  -1  25   5       30.12       39.73     30.16 o 
   0  25   5    10227.26    10120.85    271.54 o 
   1  25   5     7189.69     6827.30    215.53 o 
   2  25   5       80.82       75.23     48.40 o 
   3  25   5     5394.90     5640.36    199.92 o 
   4  25   5     2637.90     2792.74    153.30 o 
  -4  26   5     1117.51      884.09    131.39 o 
  -3  26   5      319.14      261.34     80.11 o 
  -2  26   5      247.16      238.94     41.37 o 
  -1  26   5     4390.17     4461.16    184.95 o 
   0  26   5      815.39      786.77     84.08 o 
   1  26   5      593.61      494.28     69.88 o 
   2  26   5     1550.50     1536.61    115.72 o 
   3  26   5      150.81      212.64     83.60 o 
   4  26   5     1601.63     1670.69    189.40 o 
  -3  27   5      105.72       97.47     48.62 o 
  -2  27   5      451.21      484.75     70.11 o 
  -1  27   5      170.56      121.66     37.47 o 
   0  27   5       23.56       54.37     42.54 o 
   1  27   5     1123.09      975.28    146.68 o 
   2  27   5       81.87       78.03     38.73 o 
   3  27   5        7.66      -28.73     34.10 o 
  -3  28   5      816.34      769.06     90.47 o 
  -2  28   5      939.28     1047.34     76.60 o 
  -1  28   5     6448.08     6587.01    175.97 o 
   0  28   5     2894.95     2910.92    147.76 o 
   1  28   5      907.55      796.58     88.40 o 
   2  28   5     2980.67     2969.55    156.94 o 
   3  28   5      131.59      175.40     51.75 o 
  -3  29   5     1831.78     2168.48    186.60 o 
  -2  29   5     3494.45     4152.17    281.65 o 
  -1  29   5      108.12      215.26     40.78 o 
   0  29   5     5314.15     5161.47    190.79 o 
   1  29   5     3632.70     3396.55    239.46 o 
   2  29   5       26.49       45.73     65.00 o 
  -2  30   5       36.32       58.25     46.93 o 
  -1  30   5      878.83      793.60    144.23 o 
   0  30   5      199.85      207.09     52.18 o 
   1  30   5      652.51      595.87    119.16 o 
   2  30   5      770.58      764.84    112.08 o 
  -1  31   5        0.62       49.60     36.89 o 
   0  31   5      444.29      458.66     72.95 o 
   1  31   5      628.71      517.44     74.26 o 
  -6   0   6     2507.53     2429.75    127.05 o 
  -5   0   6     4342.46     4311.79    207.05 o 
  -4   0   6     4843.31     4731.82    207.05 o 
  -3   0   6    25230.41    26095.61    655.38 o 
  -2   0   6     3745.49     3821.17    161.97 o 
  -1   0   6     4084.65     4385.00    165.64 o 
   0   0   6    31513.13    31075.55    557.23 o 
   1   0   6     8659.27     8330.58    150.08 o 
   2   0   6     7441.46     7529.76    185.94 o 
   3   0   6    27162.20    27266.03    504.66 o 
   4   0   6      952.77      839.54    129.29 o 
   5   0   6     5914.37     6166.46    328.65 o 
   6   0   6     5946.04     5671.30    333.37 o 
  -6   1   6       82.89       65.12     33.06 o 
  -5   1   6     1710.36     1499.28     93.77 o 
  -4   1   6    10875.29    10668.06    245.11 o 
  -3   1   6      249.38      193.98     39.37 o 
  -2   1   6     3226.34     3050.54    100.65 o 
  -1   1   6    11508.70    11073.37    192.62 o 
   0   1   6       59.89       78.22     24.82 o 
   1   1   6    10899.46    10291.59    141.49 o 
   2   1   6     8601.51     8569.11    143.38 o 
   3   1   6       32.55       64.57     30.62 o 
   4   1   6     7134.28     6620.08    234.91 o 
   5   1   6     2299.07     2375.41    205.04 o 
   6   1   6      204.45      192.12     84.91 o 
  -6   2   6        1.23       22.12     31.93 o 
  -5   2   6        8.86       28.01     33.18 o 
  -4   2   6      571.59      637.01     65.05 o 
  -3   2   6       14.71      -22.81     24.75 o 
  -2   2   6       93.62       34.74     22.86 o 
  -1   2   6     1233.62     1181.44     54.51 o 
   0   2   6      599.37      553.96     29.92 o 
   1   2   6      134.15      129.08     17.93 o 
   2   2   6       93.93       98.20     19.03 o 
   3   2   6      238.70      230.11     32.32 o 
   4   2   6      173.97      169.57     76.97 o 
   5   2   6      416.06      394.08     94.00 o 
   6   2   6      252.06      209.97     62.37 o 
  -6   3   6       38.01      105.25     41.98 o 
  -5   3   6     2829.20     2799.32    101.61 o 
  -4   3   6    13171.42    13403.72    286.78 o 
  -3   3   6      828.24      702.51    111.65 o 
  -2   3   6     3238.83     3235.07    104.78 o 
  -1   3   6     7566.05     7390.96    145.24 o 
   0   3   6      650.72      615.01     43.70 o 
   1   3   6    23282.14    23604.24    275.92 o 
   2   3   6    16846.25    17148.63    213.11 o 
   3   3   6      107.95      104.29     27.13 o 
   4   3   6     7787.53     7771.08    251.84 o 
   5   3   6     1469.26     1678.31    189.92 o 
   6   3   6      477.47      485.51     83.71 o 
  -6   4   6     3247.11     3237.10    203.46 o 
  -5   4   6     4702.04     4743.28    128.84 o 
  -4   4   6      557.03      600.23     49.59 o 
  -3   4   6    18256.35    18524.86    352.74 o 
  -2   4   6     3876.91     3769.52    114.53 o 
  -1   4   6     1489.82     1407.34     59.42 o 
   0   4   6    51137.25    51069.99    564.25 o 
   1   4   6     3698.94     3466.01     70.29 o 
   2   4   6     5997.13     5980.20     99.20 o 
   3   4   6    20757.72    21710.25    363.49 o 
   4   4   6     1533.19     1576.07    119.47 o 
   5   4   6     5418.59     5325.38    213.91 o 
   6   4   6     3930.59     3986.15    203.39 o 
  -6   5   6      123.80      157.80     45.53 o 
  -5   5   6      371.07      408.73     45.81 o 
  -4   5   6     2270.58     2233.18    100.39 o 
  -3   5   6      365.50      359.62     36.14 o 
  -2   5   6     6697.84     6270.83    157.79 o 
  -1   5   6    13940.56    14158.69    295.38 o 
   0   5   6      614.40      545.98     34.48 o 
   1   5   6     7747.64     7232.56    113.28 o 
   2   5   6     2731.77     2639.80     65.72 o 
   3   5   6      313.79      302.35     41.57 o 
   4   5   6     7492.62     7065.11    238.79 o 
   5   5   6     2157.97     2124.50    171.31 o 
   6   5   6       21.36        4.67     45.52 o 
  -6   6   6      114.24      137.64     41.57 o 
  -5   6   6       19.99       37.02     27.48 o 
  -4   6   6      124.41       95.88     27.03 o 
  -3   6   6     1299.46     1232.68     58.62 o 
  -2   6   6      117.99      106.37     22.72 o 
  -1   6   6     1058.62     1043.03     36.57 o 
   0   6   6     3111.62     3038.88     84.36 o 
   1   6   6     1197.69     1162.16     53.18 o 
   2   6   6      555.14      497.54     30.35 o 
   3   6   6       47.37       45.53     19.73 o 
   4   6   6      163.51      200.13     51.91 o 
   5   6   6     1006.47      888.10     98.77 o 
   6   6   6      370.79      339.00     70.28 o 
  -6   7   6      151.92       56.84     42.37 o 
  -5   7   6     2397.49     2276.93     92.09 o 
  -4   7   6     7058.01     7000.11    164.26 o 
  -3   7   6      130.75      101.51     24.45 o 
  -2   7   6     9368.21     9368.22    166.07 o 
  -1   7   6    21272.92    21171.36    245.59 o 
   0   7   6      466.96      468.40     31.13 o 
   1   7   6    16746.42    16783.84    298.13 o 
   2   7   6     6849.97     6908.61    137.57 o 
   3   7   6       48.05       36.08     20.47 o 
   4   7   6    11258.64    11459.45    237.31 o 
   5   7   6     3882.04     3683.18    179.45 o 
   6   7   6       34.83       80.67     47.87 o 
  -6   8   6     4034.65     4378.38    244.35 o 
  -5   8   6     5724.64     5873.67    206.17 o 
  -4   8   6      248.68      259.43     36.59 o 
  -3   8   6     7718.83     7916.70    156.82 o 
  -2   8   6     4209.32     4079.40     95.79 o 
  -1   8   6     1642.98     1539.32     44.43 o 
   0   8   6    37000.88    37485.78    416.99 o 
   1   8   6     3643.98     3557.79     74.30 o 
   2   8   6     5181.20     5271.13    114.41 o 
   3   8   6    15980.40    16313.39    251.81 o 
   4   8   6     3567.73     3774.35    124.74 o 
   5   8   6     2646.54     2630.37    251.77 o 
   6   8   6     3368.04     3202.73    186.64 o 
  -6   9   6       22.04       85.21     40.06 o 
  -5   9   6      110.13      154.82     34.75 o 
  -4   9   6     2132.30     2014.97    112.77 o 
  -3   9   6      856.96      820.28     70.95 o 
  -2   9   6     2542.33     2403.97     71.26 o 
  -1   9   6     9336.67     9206.65    151.23 o 
   0   9   6       67.86       79.29     37.26 o 
   1   9   6     4185.28     4012.14     84.69 o 
   2   9   6     1365.31     1418.78     61.33 o 
   3   9   6      379.53      367.31     38.01 o 
   4   9   6     3826.14     3762.23    102.23 o 
   5   9   6     1072.36     1028.87    217.18 o 
   6   9   6       29.25       80.29     53.49 o 
  -6  10   6      750.26      893.98    103.17 o 
  -5  10   6      421.78      489.43     49.94 o 
  -4  10   6        4.53        8.78     21.97 o 
  -3  10   6      561.87      631.39     46.88 o 
  -2  10   6     1060.14      949.97     48.83 o 
  -1  10   6     1017.43     1010.99     48.72 o 
   0  10   6     2475.34     2391.83     77.67 o 
   1  10   6     1393.10     1435.90     48.92 o 
   2  10   6       20.31       47.58     20.63 o 
   3  10   6     2346.11     2256.78     79.78 o 
   4  10   6      260.10      250.29     35.60 o 
   5  10   6       30.41      113.79     50.09 o 
   6  10   6      824.62      640.65     91.40 o 
  -6  11   6      130.45      147.79     42.63 o 
  -5  11   6     2047.33     1998.10    153.49 o 
  -4  11   6     5858.18     5793.71    138.54 o 
  -3  11   6      114.88       99.59     25.73 o 
  -2  11   6    13123.48    13584.19    446.32 o 
  -1  11   6    24726.32    25057.79    327.93 o 
   0  11   6      951.84      897.94     50.92 o 
   1  11   6    14032.42    13952.06    219.20 o 
   2  11   6     3724.01     3727.72     96.27 o 
   3  11   6       39.73       26.06     21.57 o 
   4  11   6    13455.44    13890.12    236.55 o 
   5  11   6     5029.61     4945.13    207.79 o 
   6  11   6      172.27      243.18     72.07 o 
  -6  12   6     2664.38     2791.22    143.99 o 
  -5  12   6     3796.32     4090.15    152.83 o 
  -4  12   6      593.09      589.45     51.39 o 
  -3  12   6     9542.39     9669.38    183.07 o 
  -2  12   6     2996.80     2903.64    104.00 o 
  -1  12   6     4772.21     4651.46    118.53 o 
   0  12   6    29035.25    29554.44    345.12 o 
   1  12   6     3117.65     3021.37     70.78 o 
   2  12   6     2981.54     2869.26     85.64 o 
   3  12   6    10524.88    10671.02    208.17 o 
   4  12   6     1032.65     1050.88     81.15 o 
   5  12   6     4198.44     4373.41    200.55 o 
   6  12   6     2855.78     2887.11    246.01 o 
  -6  13   6       44.15      101.17     54.51 o 
  -5  13   6      365.43      285.83     53.64 o 
  -4  13   6     1937.02     1745.09     77.74 o 
  -3  13   6       23.49       -1.15     20.90 o 
  -2  13   6      172.01      176.47     32.28 o 
  -1  13   6      627.67      590.48     42.97 o 
   0  13   6      616.55      632.17     53.04 o 
   1  13   6     4248.37     4130.51     99.58 o 
   2  13   6     1652.98     1644.93     84.74 o 
   3  13   6     1294.22     1283.38     87.26 o 
   4  13   6      814.57      720.44     56.21 o 
   5  13   6       10.21       28.13     46.03 o 
  -5  14   6     1008.33     1191.65     95.47 o 
  -4  14   6       10.31       31.74     26.72 o 
  -3  14   6     1934.55     1864.55     74.37 o 
  -2  14   6     1236.24     1208.38     65.83 o 
  -1  14   6      753.30      725.51     51.86 o 
   0  14   6     4460.23     4297.99    147.10 o 
   1  14   6      938.67      923.78     44.02 o 
   2  14   6     5201.07     5184.05    149.74 o 
   3  14   6     3617.29     3461.34    151.26 o 
   4  14   6     1167.02     1159.44     68.33 o 
   5  14   6      113.72      160.25     39.17 o 
  -5  15   6     2322.06     2632.51    132.93 o 
  -4  15   6     8929.31     9260.56    194.97 o 
  -3  15   6       83.00       60.43     29.23 o 
  -2  15   6     7193.33     7172.49    157.49 o 
  -1  15   6    14649.48    14840.24    253.25 o 
   0  15   6       76.96       69.80     21.45 o 
   1  15   6    12252.09    12381.20    216.35 o 
   2  15   6     8425.50     8338.33    163.68 o 
   3  15   6     1198.89     1058.68     63.40 o 
   4  15   6     9676.95     9694.39    192.76 o 
   5  15   6     3304.02     3350.53    164.58 o 
  -5  16   6     1628.92     1483.74    105.45 o 
  -4  16   6     1161.70     1077.10     66.02 o 
  -3  16   6     8200.17     8302.14    212.59 o 
  -2  16   6     1620.25     1560.38     74.74 o 
  -1  16   6      793.57      633.12     75.55 o 
   0  16   6    15370.28    15478.10    411.99 o 
   1  16   6     1889.44     1885.10     75.25 o 
   2  16   6     3430.14     3519.03     99.22 o 
   3  16   6     9470.03     9414.88    183.78 o 
   4  16   6      655.29      707.48     64.20 o 
   5  16   6     3137.26     3073.51    124.18 o 
  -5  17   6        4.38       49.29     45.78 o 
  -4  17   6      577.02      541.65     66.17 o 
  -3  17   6        8.56       47.75     48.83 o 
  -2  17   6      263.42      236.61     47.62 o 
  -1  17   6       41.66        2.42     22.47 o 
   0  17   6       38.08       75.29     26.03 o 
   1  17   6     2423.02     2496.74     99.38 o 
   2  17   6      149.26      133.68     29.85 o 
   3  17   6      469.34      466.54     51.33 o 
   4  17   6      468.18      520.44     57.49 o 
   5  17   6        2.89       36.81     59.04 o 
  -5  18   6      712.68      713.03     75.66 o 
  -4  18   6      431.62      401.24     61.99 o 
  -3  18   6     3700.79     3584.60    141.96 o 
  -2  18   6      495.75      515.89     49.63 o 
  -1  18   6     1416.14     1340.44     69.98 o 
   0  18   6     5271.45     5302.71    130.27 o 
   1  18   6     2136.29     2001.40     90.47 o 
   2  18   6      464.06      531.68     47.85 o 
   3  18   6     4856.06     4665.28    137.50 o 
   4  18   6      194.86      190.53     52.98 o 
   5  18   6      787.40      784.90     82.79 o 
  -5  19   6     2113.88     2116.22    125.05 o 
  -4  19   6     8502.83     8847.96    241.46 o 
  -3  19   6      531.71      418.54     55.45 o 
  -2  19   6     4099.58     4052.89    133.01 o 
  -1  19   6     5016.03     4612.23    161.70 o 
   0  19   6       48.21       31.13     26.24 o 
   1  19   6    10658.38    10961.70    273.22 o 
   2  19   6    10208.98    10017.36    362.64 o 
   3  19   6       65.18       79.08     31.68 o 
   4  19   6     6154.70     6492.57    176.59 o 
   5  19   6     1549.40     1479.60     96.56 o 
  -5  20   6     1081.01     1025.49     91.65 o 
  -4  20   6      424.27      447.11     93.48 o 
  -3  20   6     5676.00     5863.38    176.33 o 
  -2  20   6     1596.50     1546.59     79.59 o 
  -1  20   6      284.73      275.53     40.02 o 
   0  20   6     9172.46     9357.33    208.20 o 
   1  20   6      892.89      863.50     81.78 o 
   2  20   6     1115.10     1200.21     94.32 o 
   3  20   6     4953.46     4987.39    177.11 o 
   4  20   6      258.30      305.33     46.93 o 
  -4  21   6        2.06      -46.48     46.48 o 
  -3  21   6      182.83      204.88     65.43 o 
  -2  21   6       75.50       64.11     29.98 o 
  -1  21   6      270.62      229.40     37.90 o 
   0  21   6       14.57        2.19     29.14 o 
   1  21   6       76.13       83.30     36.29 o 
   2  21   6       49.09       25.40     32.54 o 
   3  21   6       30.40       31.23     35.30 o 
   4  21   6      103.36      133.80     43.92 o 
  -4  22   6       99.65      119.68     66.57 o 
  -3  22   6     3637.25     3694.13    138.19 o 
  -2  22   6     1033.22     1071.80     72.18 o 
  -1  22   6     1288.02     1317.22     75.55 o 
   0  22   6     4975.61     4687.18    183.11 o 
   1  22   6     2790.93     2696.36    135.29 o 
   2  22   6     1204.50     1222.11     99.10 o 
   3  22   6     2962.70     2768.95    142.05 o 
   4  22   6      214.49      220.59     54.75 o 
  -4  23   6     4863.26     5159.72    266.10 o 
  -3  23   6       42.42      -23.80     35.01 o 
  -2  23   6     3464.54     3578.75    119.53 o 
  -1  23   6     7768.43     7615.87    204.29 o 
   0  23   6        0.24       17.99     37.04 o 
   1  23   6     7113.11     7178.61    222.33 o 
   2  23   6     5061.13     5101.94    183.27 o 
   3  23   6      188.21      153.71     45.42 o 
   4  23   6     3956.87     4243.99    177.95 o 
  -4  24   6      159.84      209.14     70.41 o 
  -3  24   6     2342.59     2026.25    172.80 o 
  -2  24   6      429.45      461.57    108.05 o 
  -1  24   6      157.37      136.81     60.62 o 
   0  24   6     4325.95     4196.91    439.95 o 
   1  24   6      247.84      235.04    122.48 o 
   2  24   6     1450.01     1413.97    159.61 o 
   3  24   6     2792.91     2843.65    208.09 o 
   4  24   6      354.56      421.14     73.56 o 
  -3  25   6      728.08      652.94    111.82 o 
  -2  25   6       52.26      110.22     34.55 o 
  -1  25   6       20.15       49.74     30.16 o 
   0  25   6       22.57        8.34     39.31 o 
   1  25   6      177.72      232.82     76.97 o 
   2  25   6      367.17      347.19     62.41 o 
   3  25   6       38.66       66.24     41.15 o 
  -3  26   6     1834.50     1885.95    172.10 o 
  -2  26   6     1639.96     1555.98     89.50 o 
  -1  26   6     1262.93     1250.46     79.51 o 
   0  26   6     5181.31     4960.33    184.81 o 
   1  26   6     1158.14     1365.59    111.38 o 
   2  26   6      880.84      683.93     85.29 o 
   3  26   6     2668.73     2664.25    152.56 o 
  -3  27   6       10.14      114.97     73.38 o 
  -2  27   6     3389.75     3690.44    127.77 o 
  -1  27   6     6340.61     6669.81    170.68 o 
   0  27   6       16.00        2.98     52.42 o 
   1  27   6     4562.05     4340.03    244.26 o 
   2  27   6     2345.53     2331.69    141.88 o 
   3  27   6      208.68      189.38     54.19 o 
  -2  28   6      192.98      235.39     44.27 o 
  -1  28   6      179.71      196.85     49.32 o 
   0  28   6     2709.64     2600.74    143.53 o 
   1  28   6       79.37      109.14     39.97 o 
   2  28   6      442.39      453.52     68.41 o 
  -2  29   6      557.90      606.19     63.10 o 
  -1  29   6      488.93      506.61     70.76 o 
   0  29   6       21.90       36.30     36.02 o 
   1  29   6       19.76       73.82     33.67 o 
   2  29   6      186.58      154.10     74.26 o 
  -1  30   6      813.15      797.14     85.46 o 
   0  30   6     3236.70     3120.83    203.73 o 
   1  30   6      802.09      850.62     91.43 o 
  -6   1   7     1145.47     1302.85     83.66 o 
  -5   1   7      234.77      255.86     51.67 o 
  -4   1   7     3687.75     3700.39    135.62 o 
  -3   1   7     7664.46     7852.20    198.40 o 
  -2   1   7       14.59       42.44     27.43 o 
  -1   1   7     4025.88     3702.98    142.55 o 
   0   1   7    12760.99    12185.95    248.28 o 
   1   1   7      344.86      361.61     33.69 o 
   2   1   7     6286.40     6409.72    125.08 o 
   3   1   7     2031.85     2118.33    138.18 o 
   4   1   7      354.14      357.01     73.70 o 
   5   1   7     5676.96     6243.27    246.45 o 
   6   1   7      896.74     1028.60    115.35 o 
  -6   2   7      626.31      689.81     63.22 o 
  -5   2   7     5527.19     5767.80    181.54 o 
  -4   2   7     8279.00     8074.94    210.11 o 
  -3   2   7     2578.73     2413.94    105.82 o 
  -2   2   7    10057.38     9951.01    221.93 o 
  -1   2   7     2493.15     2372.31     86.63 o 
   0   2   7     4988.04     4717.04    155.37 o 
   1   2   7    29919.98    30627.72    400.42 o 
   2   2   7     2380.15     2294.45     88.95 o 
   3   2   7     4550.32     4606.57    130.17 o 
   4   2   7    11043.34    11370.93    337.78 o 
   5   2   7      624.77      708.92     98.56 o 
   6   2   7     2148.41     2282.44    166.68 o 
  -6   3   7     1211.84     1526.81     88.34 o 
  -5   3   7      181.04      138.12     35.56 o 
  -4   3   7     2906.27     2711.76    119.06 o 
  -3   3   7     6654.87     6536.90    176.44 o 
  -2   3   7        2.31       29.69     26.31 o 
  -1   3   7     3540.43     3230.69    115.41 o 
   0   3   7     8010.41     7783.70    139.78 o 
   1   3   7      109.22       76.65     21.64 o 
   2   3   7     5641.61     5641.24    115.00 o 
   3   3   7     3608.07     3548.67    114.17 o 
   4   3   7       20.97       15.58     40.60 o 
   5   3   7     2768.73     2689.16    171.23 o 
   6   3   7      658.50      670.59     95.05 o 
  -6   4   7       66.30       74.85     33.09 o 
  -5   4   7      410.21      432.94     50.03 o 
  -4   4   7       71.51       28.96     25.19 o 
  -3   4   7       10.31       70.94     32.66 o 
  -2   4   7       14.09       31.09     25.64 o 
  -1   4   7      178.88      115.75     37.41 o 
   0   4   7     1969.56     1919.11     56.18 o 
   1   4   7     1376.76     1261.60     54.35 o 
   2   4   7      429.34      354.05     33.29 o 
   3   4   7       19.27       83.22     27.04 o 
   4   4   7      239.52      170.19     63.25 o 
   5   4   7       24.37       21.04     46.51 o 
   6   4   7       34.90       20.55     44.16 o 
  -6   5   7     2049.83     2219.57    129.09 o 
  -5   5   7      242.10      190.67     38.54 o 
  -4   5   7     2741.43     2676.12     95.57 o 
  -3   5   7    10616.24    10622.87    197.19 o 
  -2   5   7       17.76      -30.94     38.96 o 
  -1   5   7     8804.57     8746.88    172.29 o 
   0   5   7    14835.01    14596.21    195.86 o 
   1   5   7        7.64       20.12     15.42 o 
   2   5   7     6463.08     6296.39    149.42 o 
   3   5   7     3857.21     3761.60    120.15 o 
   4   5   7      385.81      268.25     65.37 o 
   5   5   7     5439.75     5512.54    228.52 o 
   6   5   7     2167.53     2474.19    207.05 o 
  -6   6   7      237.02      263.82     53.99 o 
  -5   6   7     3251.71     3150.65    190.94 o 
  -4   6   7     6805.58     6661.53    153.70 o 
  -3   6   7     1240.58     1172.03     74.66 o 
  -2   6   7    14823.48    15245.23    300.50 o 
  -1   6   7     7465.95     7160.83    151.53 o 
   0   6   7     3233.43     3068.72     71.06 o 
   1   6   7    21705.31    21848.47    269.02 o 
   2   6   7      569.43      595.14     69.81 o 
   3   6   7     3038.00     3128.49    111.61 o 
   4   6   7    12786.46    13149.35    373.44 o 
   5   6   7      907.82      845.20    142.22 o 
   6   6   7     2115.79     2487.24    176.17 o 
  -6   7   7      502.88      525.90     68.96 o 
  -5   7   7      152.09      174.54     37.49 o 
  -4   7   7      540.78      585.54     51.99 o 
  -3   7   7     4299.97     4156.69    108.65 o 
  -2   7   7        2.84       -5.85     24.98 o 
  -1   7   7     2050.42     1951.94     76.15 o 
   0   7   7     6493.35     6312.56    111.06 o 
   1   7   7      734.31      723.86     39.56 o 
   2   7   7     6618.85     6760.11    166.64 o 
   3   7   7     2095.38     1969.83     92.75 o 
   4   7   7       52.96       44.20     45.42 o 
   5   7   7     1533.46     1552.49    159.78 o 
  -6   8   7       29.48        1.52     33.24 o 
  -5   8   7      558.55      500.42    100.24 o 
  -4   8   7      330.61      212.23     48.53 o 
  -3   8   7       18.21       22.22     22.51 o 
  -2   8   7     2219.44     1940.67     91.30 o 
  -1   8   7      152.32      143.79     25.40 o 
   0   8   7      195.46      191.14     24.66 o 
   1   8   7     1761.39     1684.28     55.10 o 
   2   8   7      896.20      844.64     53.44 o 
   3   8   7       68.74       57.82     28.97 o 
   4   8   7      869.26      724.91     96.63 o 
   5   8   7      121.68      257.74    136.20 o 
  -6   9   7     2169.87     2288.65    133.18 o 
  -5   9   7      123.30      133.12     44.07 o 
  -4   9   7     1993.00     2199.04     88.48 o 
  -3   9   7    10803.73    11215.58    205.83 o 
  -2   9   7        8.95       11.70     25.73 o 
  -1   9   7     9871.44     9466.57    232.06 o 
   0   9   7    18342.84    18595.53    240.61 o 
   1   9   7      282.83      256.05     26.24 o 
   2   9   7     6580.26     6888.32    143.57 o 
   3   9   7     8558.91     8594.50    200.92 o 
   4   9   7       43.30       65.65     33.41 o 
   5   9   7     5801.56     5719.23    237.09 o 
  -5  10   7     2499.47     2711.57    142.93 o 
  -4  10   7     4482.86     4565.61    124.06 o 
  -3  10   7     1445.46     1395.27     71.89 o 
  -2  10   7    13124.39    12911.28    273.83 o 
  -1  10   7     5495.63     5223.97    170.83 o 
   0  10   7     2454.81     2290.19     64.64 o 
   1  10   7    13934.08    14265.89    197.18 o 
   2  10   7      879.38      907.64     56.78 o 
   3  10   7     1422.37     1418.76    159.62 o 
   4  10   7     8890.58     9228.63    220.02 o 
   5  10   7      265.40      208.23     69.34 o 
  -5  11   7       99.56       74.63     32.75 o 
  -4  11   7      585.53      544.18     50.21 o 
  -3  11   7     1547.16     1501.33     96.63 o 
  -2  11   7      160.87       76.83     33.70 o 
  -1  11   7     1539.19     1369.03     64.91 o 
   0  11   7     2064.91     1960.24     62.26 o 
   1  11   7       53.95       67.76     17.97 o 
   2  11   7      392.77      374.89     40.54 o 
   3  11   7      182.94      199.85     42.47 o 
   4  11   7       55.43       40.29     33.21 o 
   5  11   7     1352.45     1561.86    139.93 o 
  -5  12   7      536.41      634.09     73.41 o 
  -4  12   7      448.29      418.39     65.25 o 
  -3  12   7      111.96      140.66     55.30 o 
  -2  12   7     3557.68     3477.60    123.00 o 
  -1  12   7     2555.17     2532.61     75.95 o 
   0  12   7      329.92      355.92     32.00 o 
   1  12   7     1532.56     1508.77     55.53 o 
   2  12   7      196.52      175.21     31.27 o 
   3  12   7     1120.58     1079.56     65.04 o 
   4  12   7     1859.34     1811.85    100.70 o 
   5  12   7      498.64      655.69     98.47 o 
  -5  13   7      187.17      149.54     53.99 o 
  -4  13   7     3259.62     3215.04    104.20 o 
  -3  13   7     7944.14     8199.08    213.34 o 
  -2  13   7       11.77       21.60     32.50 o 
  -1  13   7     9022.23     9001.48    191.66 o 
   0  13   7     9456.98    10026.02    169.76 o 
   1  13   7      279.58      287.96     36.67 o 
   2  13   7     9519.57     9808.25    187.11 o 
   3  13   7     4990.42     4911.54    126.00 o 
   4  13   7        5.84       32.92     38.69 o 
   5  13   7     4928.55     4794.72    223.25 o 
  -5  14   7     2706.22     2935.47    140.60 o 
  -4  14   7     3680.51     3672.18    160.29 o 
  -3  14   7      929.43      952.71    100.73 o 
  -2  14   7     6786.50     6863.31    184.36 o 
  -1  14   7      821.98      836.52     57.38 o 
   0  14   7     2290.28     2157.91     85.62 o 
   1  14   7    14418.02    14435.66    246.84 o 
   2  14   7      873.45      830.06     68.29 o 
   3  14   7     1806.34     1776.24     81.24 o 
   4  14   7     5586.73     5840.76    172.42 o 
   5  14   7      237.78      271.52     92.95 o 
  -5  15   7       43.29      118.50     35.63 o 
  -4  15   7       30.39       13.77     34.40 o 
  -3  15   7      979.93      734.94     69.13 o 
  -2  15   7       90.11       96.69     31.29 o 
  -1  15   7       15.21        7.11     28.47 o 
   0  15   7     3110.10     2790.27     90.80 o 
   1  15   7       30.98       44.87     24.92 o 
   2  15   7       44.02       -1.32     28.67 o 
   3  15   7      178.01      157.19     32.20 o 
   4  15   7      332.86      341.43     51.99 o 
   5  15   7     1002.39     1359.86    180.31 o 
  -5  16   7     1518.41     1322.41    152.88 o 
  -4  16   7      540.36      500.20    118.55 o 
  -3  16   7      287.03      273.56     51.06 o 
  -2  16   7     2740.91     2799.23    176.84 o 
  -1  16   7      669.94      655.16     54.45 o 
   0  16   7      930.30      901.87     79.49 o 
   1  16   7     3742.32     3756.55    105.47 o 
   2  16   7      852.53      796.22     58.79 o 
   3  16   7      975.59      958.50     67.13 o 
   4  16   7     1450.50     1414.13     89.36 o 
   5  16   7      237.11      280.95     92.95 o 
  -5  17   7      226.17      257.54     64.12 o 
  -4  17   7     2782.47     2671.14    128.80 o 
  -3  17   7     7640.96     8576.73    225.31 o 
  -2  17   7       14.19        9.42     24.69 o 
  -1  17   7     4336.29     4390.47    217.62 o 
   0  17   7    11305.13    11947.57    330.75 o 
   1  17   7       12.29       18.64     27.29 o 
   2  17   7     7751.91     7852.05    167.87 o 
   3  17   7     4389.78     4637.87    126.57 o 
   4  17   7      553.09      607.00     64.40 o 
  -4  18   7     3116.61     3209.24    137.09 o 
  -3  18   7      504.79      457.43     62.00 o 
  -2  18   7     3586.86     3631.88    115.09 o 
  -1  18   7     1583.31     1463.96     75.78 o 
   0  18   7     1764.93     1708.58     84.25 o 
   1  18   7    10932.96    10540.65    225.94 o 
   2  18   7      723.88      623.19    111.68 o 
   3  18   7     1276.26     1229.96     82.49 o 
   4  18   7     4502.71     4770.45    150.95 o 
  -4  19   7        4.55      -12.75     59.58 o 
  -3  19   7      436.28      517.13     63.69 o 
  -2  19   7       26.03       54.14     52.27 o 
  -1  19   7        1.94        9.31     23.51 o 
   0  19   7       98.31      102.45     30.89 o 
   1  19   7      197.89      241.53     89.72 o 
   2  19   7      263.54      159.46     43.87 o 
   3  19   7        6.15       87.46     37.36 o 
   4  19   7       14.66      -32.16     38.87 o 
  -4  20   7     1190.86     1470.98    160.74 o 
  -3  20   7      226.54      191.09     46.04 o 
  -2  20   7     1919.39     1999.43     92.79 o 
  -1  20   7      602.47      580.40     55.83 o 
   0  20   7     1484.73     1708.65    108.79 o 
   1  20   7     5757.96     5589.37    185.45 o 
   2  20   7     2355.94     2162.90    125.82 o 
   3  20   7      996.31      922.20    223.64 o 
   4  20   7     1977.42     1968.78    128.22 o 
  -4  21   7     2401.24     2243.61    192.89 o 
  -3  21   7     5806.37     6052.48    188.49 o 
  -2  21   7       10.37       17.42     28.80 o 
  -1  21   7     4690.61     4992.29    138.42 o 
   0  21   7     6978.15     7027.03    258.76 o 
   1  21   7      161.64      232.36     61.59 o 
   2  21   7     6015.73     5883.13    228.36 o 
   3  21   7     2630.22     2554.87    140.77 o 
   4  21   7       75.44       63.11     45.88 o 
  -4  22   7     1085.69      990.15    139.08 o 
  -3  22   7      911.75      906.63     83.37 o 
  -2  22   7     3301.78     3340.77    115.55 o 
  -1  22   7     1553.20     1391.30     81.03 o 
   0  22   7      162.77      257.81     74.87 o 
   1  22   7     3272.49     3431.53    279.03 o 
   2  22   7       57.61      -12.32     36.27 o 
   3  22   7      800.43      736.99    142.92 o 
  -3  23   7        1.35      -14.41     34.70 o 
  -2  23   7       42.36       67.49     36.46 o 
  -1  23   7      394.02      392.18     50.10 o 
   0  23   7       34.51       68.28     38.75 o 
   1  23   7      382.26      311.05     60.61 o 
   2  23   7       46.26        6.34     51.19 o 
   3  23   7        1.70       28.86     38.34 o 
  -3  24   7       66.80       40.35     50.93 o 
  -2  24   7     3312.23     3446.40    123.48 o 
  -1  24   7      663.75      719.71     63.30 o 
   0  24   7     1373.51     1451.17    110.70 o 
   1  24   7     4162.81     4088.71    170.24 o 
   2  24   7     1190.96     1130.43    147.73 o 
   3  24   7      893.70      850.29    238.06 o 
  -3  25   7     2728.38     2459.56    193.94 o 
  -2  25   7       83.65       73.95     53.65 o 
  -1  25   7     4210.93     4363.45    133.92 o 
   0  25   7     4433.24     4628.59    421.52 o 
   1  25   7      170.31      201.54     52.05 o 
   2  25   7     4389.01     4438.59    183.69 o 
   3  25   7     2708.08     2844.30    243.56 o 
  -2  26   7     1802.81     1827.58     97.57 o 
  -1  26   7      797.02      641.27     78.11 o 
   0  26   7      137.29      123.69     62.46 o 
   1  26   7     1794.65     1579.76    143.01 o 
   2  26   7       15.62       -8.65    108.59 o 
  -2  27   7       64.48       94.66     44.36 o 
  -1  27   7      396.96      427.21     68.24 o 
   0  27   7      127.45      213.55     51.53 o 
   1  27   7       39.16       99.17     36.72 o 
   2  27   7       28.19       80.29     42.20 o 
  -1  28   7     1416.49     1767.79    140.74 o 
   0  28   7      714.82      726.27     84.62 o 
   1  28   7     1997.21     2088.16    137.05 o 
  -5   0   8      717.29      632.32    105.01 o 
  -4   0   8     5650.08     5821.56    254.22 o 
  -3   0   8     3906.65     3680.35    185.90 o 
  -2   0   8     4826.90     4629.44    201.80 o 
  -1   0   8    10003.16    10397.36    326.90 o 
   0   0   8     9821.57     9941.13    308.65 o 
   1   0   8     4199.62     4230.61    145.20 o 
   2   0   8    16146.44    16323.67    505.21 o 
   3   0   8      212.16      121.08     76.53 o 
   4   0   8     2931.09     2598.29    240.07 o 
   5   0   8     8449.86     8910.83    446.07 o 
  -5   1   8     2173.67     2273.12    124.29 o 
  -4   1   8      139.48      176.50     45.02 o 
  -3   1   8     1922.61     1997.70    212.90 o 
  -2   1   8     4533.95     4432.04    138.43 o 
  -1   1   8        3.63       -8.39     22.10 o 
   0   1   8     3258.71     3247.16     90.77 o 
   1   1   8     9288.30     8900.30    165.79 o 
   2   1   8      191.63      172.43     28.24 o 
   3   1   8     3494.98     3839.62    194.18 o 
   4   1   8     2923.74     3102.65    184.76 o 
   5   1   8       99.62      157.91     67.09 o 
  -5   2   8        0.90       43.66     29.67 o 
  -4   2   8        1.94       43.49     35.20 o 
  -3   2   8        2.72       15.78     30.80 o 
  -2   2   8      178.22      108.88     33.84 o 
  -1   2   8      443.47      386.94     45.97 o 
   0   2   8      146.11      155.07     28.41 o 
   1   2   8       55.57       65.93     23.01 o 
   2   2   8        6.09       15.36     36.54 o 
   3   2   8      358.23      382.30    101.25 o 
   4   2   8      213.49      161.71    100.38 o 
   5   2   8      245.36      248.60     65.90 o 
  -5   3   8     2923.39     3184.37    118.07 o 
  -4   3   8      913.70      830.92    103.09 o 
  -3   3   8     1901.03     1913.69    144.93 o 
  -2   3   8     4250.49     4353.55    137.88 o 
  -1   3   8      165.51      156.64     31.44 o 
   0   3   8     5912.62     5794.34    124.70 o 
   1   3   8    14462.15    14982.72    234.79 o 
   2   3   8       14.71       24.40     21.84 o 
   3   3   8     4127.03     4220.95    193.03 o 
   4   3   8     2158.14     2359.10    161.92 o 
   5   3   8       92.68       98.98     52.52 o 
  -5   4   8      618.94      633.03     60.63 o 
  -4   4   8     5448.19     5567.53    143.21 o 
  -3   4   8     5080.47     4775.83    193.42 o 
  -2   4   8     2802.59     2719.09    107.58 o 
  -1   4   8    11315.91    10888.91    237.10 o 
   0   4   8     4262.25     4232.91    121.73 o 
   1   4   8     4095.95     3866.49    129.31 o 
   2   4   8    18624.04    18832.48    344.98 o 
   3   4   8     1093.51     1022.53     74.17 o 
   4   4   8     3044.72     3151.52    212.46 o 
   5   4   8     6457.50     6966.34    274.55 o 
  -5   5   8      370.08      345.93     46.82 o 
  -4   5   8       59.37       59.51     36.01 o 
  -3   5   8     4147.81     3981.95    110.63 o 
  -2   5   8     4903.38     4656.82    154.10 o 
  -1   5   8        7.94       24.47     22.12 o 
   0   5   8     2644.99     2647.98     89.00 o 
   1   5   8     5112.33     4987.07    113.28 o 
   2   5   8      913.95      961.72     71.46 o 
   3   5   8     2918.96     3072.89    116.77 o 
   4   5   8     1988.18     2023.45    153.37 o 
   5   5   8      133.94      219.23     70.03 o 
  -5   6   8       42.39        3.19     28.22 o 
  -4   6   8      183.13      229.70     59.07 o 
  -3   6   8        6.11       32.99     33.31 o 
  -2   6   8      259.28      210.89     56.44 o 
  -1   6   8     1428.22     1271.94     67.63 o 
   0   6   8      711.23      647.55     46.62 o 
   1   6   8      113.95       98.20     23.53 o 
   2   6   8       27.52       20.43     27.75 o 
   3   6   8       25.94       17.89     29.91 o 
   4   6   8     1219.58     1185.80    125.82 o 
   5   6   8      599.88      611.34     97.21 o 
  -5   7   8     1564.70     1688.36     89.08 o 
  -4   7   8      414.39      415.34     47.51 o 
  -3   7   8     5775.99     5607.75    171.76 o 
  -2   7   8     8258.43     8044.58    203.39 o 
  -1   7   8        1.69       -0.29     20.99 o 
   0   7   8     8217.41     8306.53    173.79 o 
   1   7   8     9292.72     9483.67    202.89 o 
   2   7   8       41.60       68.51     32.03 o 
   3   7   8     6773.95     6615.28    176.86 o 
   4   7   8     3843.90     3833.06    202.73 o 
   5   7   8      171.11      203.36     64.97 o 
  -5   8   8      353.45      367.85     47.69 o 
  -4   8   8     4337.94     4516.50    126.88 o 
  -3   8   8     8538.66     8636.79    222.81 o 
  -2   8   8     2479.48     2409.67    108.19 o 
  -1   8   8     8190.18     8274.34    193.52 o 
   0   8   8     2967.57     2977.49     76.25 o 
   1   8   8     7520.59     7633.97    148.82 o 
   2   8   8    13867.94    13683.03    277.90 o 
   3   8   8     2830.96     2739.34    113.11 o 
   4   8   8     1281.89      981.21    115.93 o 
   5   8   8     4603.47     5279.10    238.59 o 
  -5   9   8      246.70      281.62     43.33 o 
  -4   9   8       31.69       59.84     55.12 o 
  -3   9   8     1256.53     1154.78    170.53 o 
  -2   9   8     3252.39     3054.07    195.86 o 
  -1   9   8       61.61       57.01     26.45 o 
   0   9   8      675.93      632.94     42.02 o 
   1   9   8     2618.16     2512.03    193.38 o 
   2   9   8      444.69      358.85     67.79 o 
   3   9   8     1276.95     1207.98    124.46 o 
   4   9   8      812.43      702.38     97.53 o 
   5   9   8       28.84        8.01     52.39 o 
  -5  10   8       49.57       93.64     45.22 o 
  -4  10   8      946.75      913.09    191.06 o 
  -3  10   8     1584.56     1515.35    201.11 o 
  -2  10   8      135.51      153.85     41.28 o 
  -1  10   8     1136.76     1059.91     56.14 o 
   0  10   8      278.10      321.77     32.75 o 
   1  10   8      533.12      564.53     39.91 o 
   2  10   8     1856.56     1731.71     93.65 o 
   3  10   8      257.63      304.78     48.64 o 
   4  10   8      184.65      203.06     64.26 o 
   5  10   8      547.19      592.99     94.80 o 
  -5  11   8     1328.36     1354.35    134.19 o 
  -4  11   8       33.12       80.18     37.19 o 
  -3  11   8     5789.37     5905.74    206.61 o 
  -2  11   8    10193.63    10210.45    243.08 o 
  -1  11   8        2.22        7.60     23.05 o 
   0  11   8     6899.39     7000.13    175.10 o 
   1  11   8     7625.43     8044.23    190.32 o 
   2  11   8        3.95       68.71     34.01 o 
   3  11   8     6075.12     6141.44    173.26 o 
   4  11   8     3395.11     3179.44    130.46 o 
   5  11   8      400.16      442.92    174.90 o 
  -5  12   8      330.05      404.93    116.10 o 
  -4  12   8     3203.87     2853.64    133.42 o 
  -3  12   8     3427.40     3143.44    130.20 o 
  -2  12   8     1885.45     1929.53    102.23 o 
  -1  12   8     5591.33     5441.35    120.04 o 
   0  12   8     2258.27     2248.76     76.56 o 
   1  12   8     1226.68     1193.53     67.34 o 
   2  12   8    11449.91    12169.54    391.32 o 
   3  12   8      837.33      928.80     77.68 o 
   4  12   8     1473.70     1558.86    192.98 o 
   5  12   8     4426.26     5082.40    241.30 o 
  -5  13   8      240.21      358.71    113.48 o 
  -4  13   8      440.39      455.25     76.00 o 
  -3  13   8      250.40      230.04     47.66 o 
  -2  13   8      138.88      152.91     39.71 o 
  -1  13   8       39.24        2.39     48.53 o 
   0  13   8      372.05      272.19     33.06 o 
   1  13   8     2154.77     2022.62     83.69 o 
   2  13   8       87.53       74.72     42.24 o 
   3  13   8      267.74      360.58     52.39 o 
   4  13   8      178.02      123.98     42.03 o 
  -5  14   8       91.11      131.74     45.43 o 
  -4  14   8     1699.53     1695.19    189.05 o 
  -3  14   8     1020.66      922.64     83.29 o 
  -2  14   8      207.82      184.09     43.34 o 
  -1  14   8     1161.69     1109.77     67.02 o 
   0  14   8       33.09       62.02     26.73 o 
   1  14   8     1725.32     1756.51     84.91 o 
   2  14   8     3186.65     3256.87    107.25 o 
   3  14   8     1433.26     1431.00     94.84 o 
   4  14   8       44.61      -28.80     31.77 o 
  -4  15   8      229.80      281.72     52.06 o 
  -3  15   8     2810.58     2938.35    131.72 o 
  -2  15   8     5545.31     5750.97    218.40 o 
  -1  15   8        9.17        9.23     24.98 o 
   0  15   8     5889.22     5856.83    140.77 o 
   1  15   8     9366.35     9600.21    190.64 o 
   2  15   8      132.13      111.80     32.44 o 
   3  15   8     4773.44     5094.04    160.59 o 
   4  15   8     3138.98     3355.42    232.69 o 
  -4  16   8     1876.00     2004.33    236.66 o 
  -3  16   8     2438.05     2423.38    123.16 o 
  -2  16   8     2392.27     2503.23    155.33 o 
  -1  16   8     5063.45     5144.16    158.06 o 
   0  16   8     3168.71     3031.10    100.08 o 
   1  16   8     2512.41     2326.55    105.12 o 
   2  16   8     5813.38     5908.62    146.76 o 
   3  16   8      119.57       81.31     39.77 o 
   4  16   8     2083.41     2178.43    135.25 o 
  -4  17   8      316.50      363.56     61.63 o 
  -3  17   8       74.34      112.26     42.40 o 
  -2  17   8      137.05      228.82     59.84 o 
  -1  17   8      105.46      144.52     35.10 o 
   0  17   8      315.19      220.44     37.56 o 
   1  17   8      262.21      237.96     43.06 o 
   2  17   8      178.14      128.65     39.41 o 
   3  17   8      461.32      459.07     60.63 o 
   4  17   8      101.34      179.73     51.43 o 
  -4  18   8     1784.27     2007.22    213.25 o 
  -3  18   8      681.59      705.00     75.88 o 
  -2  18   8       71.27       54.30     31.42 o 
  -1  18   8     2472.24     2554.51    208.82 o 
   0  18   8      883.07      727.55    132.79 o 
   1  18   8      431.54      487.65     56.63 o 
   2  18   8     3005.97     2798.38    191.55 o 
   3  18   8      149.58      170.45     48.93 o 
   4  18   8      748.13      591.42     79.04 o 
  -4  19   8      375.10      434.52     66.47 o 
  -3  19   8     2279.01     2263.66    122.13 o 
  -2  19   8     3679.46     3673.29    121.63 o 
  -1  19   8       12.58       27.40     27.69 o 
   0  19   8     5634.41     5498.47    255.79 o 
   1  19   8     9658.83     9855.39    266.28 o 
   2  19   8       13.87       22.73     34.86 o 
   3  19   8     4204.88     4211.50    169.33 o 
  -3  20   8     1132.97     1136.51    127.63 o 
  -2  20   8     1060.99     1002.08     74.12 o 
  -1  20   8     3070.59     3282.00    115.07 o 
   0  20   8     1702.17     1770.40    114.81 o 
   1  20   8      826.30      729.10     80.09 o 
   2  20   8     3846.60     4156.81    169.98 o 
   3  20   8      111.67      145.33     48.05 o 
  -3  21   8      124.12      121.52     43.11 o 
  -2  21   8       41.51       41.73     31.93 o 
  -1  21   8        2.06       50.48     32.76 o 
   0  21   8      179.34      224.43     52.16 o 
   1  21   8       11.73       34.07     63.07 o 
   2  21   8      321.23      347.24     63.55 o 
   3  21   8       11.86        4.51     39.24 o 
  -3  22   8      442.32      488.25     79.24 o 
  -2  22   8      421.47      413.74     52.98 o 
  -1  22   8     3348.89     3469.25    292.03 o 
   0  22   8     1646.24     1831.39    120.60 o 
   1  22   8      419.28      388.81     67.10 o 
   2  22   8     1776.87     2058.26    130.99 o 
   3  22   8      200.54      211.55     54.64 o 
  -2  23   8     3940.85     3912.11    183.94 o 
  -1  23   8        1.16       20.19     29.48 o 
   0  23   8     3427.38     3539.09    271.95 o 
   1  23   8     4503.79     4571.57    179.73 o 
   2  23   8       92.18       80.97     44.87 o 
  -2  24   8      296.92      301.86     47.73 o 
  -1  24   8     1210.37     1160.72    130.52 o 
   0  24   8      398.51      372.91     64.06 o 
   1  24   8      808.27      821.78    109.90 o 
   2  24   8     2419.19     2459.01    146.62 o 
  -2  25   8        1.86       16.37     27.15 o 
  -1  25   8        1.22       46.26     53.64 o 
   0  25   8      353.72      417.97     64.13 o 
   1  25   8       39.86       70.01     35.97 o 
  -1  26   8     3413.88     3495.27    163.93 o 
   0  26   8      410.00      351.29     81.94 o 
   1  26   8      296.25      346.43     59.86 o 
  -5   1   9     1425.03     1586.20    113.08 o 
  -4   1   9     1619.88     1799.80    112.49 o 
  -3   1   9      476.61      415.12     58.82 o 
  -2   1   9     3249.73     3171.66    123.30 o 
  -1   1   9     5290.27     5070.72    354.07 o 
   0   1   9      260.24      228.32     32.71 o 
   1   1   9     2624.46     2460.87     82.88 o 
   2   1   9     3376.69     3302.75     96.71 o 
   3   1   9      351.57      404.38     83.70 o 
   4   1   9     2617.43     2588.39    183.41 o 
   5   1   9     1954.34     1951.68    311.88 o 
  -5   2   9     1447.77     1519.72     89.44 o 
  -4   2   9      438.49      425.16     95.22 o 
  -3   2   9     4803.22     5008.28    164.31 o 
  -2   2   9     4244.51     4086.70    173.59 o 
  -1   2   9     3342.59     3398.49    121.43 o 
   0   2   9     9930.37     9899.98    184.07 o 
   1   2   9     5256.11     5270.28    122.87 o 
   2   2   9     4082.59     4191.73    138.67 o 
   3   2   9     6130.47     6598.71    356.35 o 
   4   2   9      646.16      691.17    104.51 o 
   5   2   9     1405.33     1383.12    140.44 o 
  -5   3   9     1033.78     1167.38     80.69 o 
  -4   3   9     1000.37     1055.16     92.25 o 
  -3   3   9      591.53      439.83     61.52 o 
  -2   3   9     2352.11     2412.15    110.86 o 
  -1   3   9     1981.34     1867.00     95.18 o 
   0   3   9       29.25       15.41     21.94 o 
   1   3   9     4926.63     5080.09    205.53 o 
   2   3   9     3465.94     3265.63    122.22 o 
   3   3   9       22.35       26.71     52.71 o 
   4   3   9     1436.54     1411.28    142.45 o 
   5   3   9      591.18      671.66    105.10 o 
  -5   4   9      159.87      195.65     39.57 o 
  -4   4   9       14.31      -15.61     38.07 o 
  -3   4   9       23.81       71.88     37.31 o 
  -2   4   9        7.34      -21.77     33.63 o 
  -1   4   9      555.97      561.31     58.87 o 
   0   4   9      578.40      614.90     48.40 o 
   1   4   9      384.24      386.45     44.26 o 
   2   4   9       19.16       19.19     28.80 o 
   3   4   9      180.76      171.25     60.44 o 
   4   4   9       11.86      -37.97     70.41 o 
   5   4   9       42.04       29.38     48.17 o 
  -5   5   9      952.47     1022.39     92.50 o 
  -4   5   9     2302.05     2390.94    126.66 o 
  -3   5   9      449.99      409.43     58.49 o 
  -2   5   9     4834.04     4600.23    149.92 o 
  -1   5   9     5654.00     5367.10    158.76 o 
   0   5   9       91.02       82.30     27.39 o 
   1   5   9     4838.06     4914.75    118.99 o 
   2   5   9     4427.05     4615.00    147.78 o 
   3   5   9      511.86      468.48     87.49 o 
   4   5   9     3173.56     3483.58    206.76 o 
  -5   6   9      760.88      685.33     77.66 o 
  -4   6   9      465.51      564.54     73.99 o 
  -3   6   9     8170.27     7611.86    212.66 o 
  -2   6   9     5784.99     5652.69    208.27 o 
  -1   6   9     2407.64     2236.85    103.77 o 
   0   6   9     6846.88     6731.60    144.00 o 
   1   6   9     1537.86     1558.52    114.39 o 
   2   6   9     2741.82     2858.20    117.05 o 
   3   6   9     7146.11     7622.23    200.96 o 
   4   6   9      397.56      372.95     84.85 o 
  -5   7   9      588.01      633.62     75.08 o 
  -4   7   9      748.56      792.66     81.29 o 
  -3   7   9      352.80      376.46     56.27 o 
  -2   7   9     1896.79     1768.41    100.69 o 
  -1   7   9      591.93      556.77     58.94 o 
   0   7   9      739.30      830.44     55.43 o 
   1   7   9     3184.23     3292.75     96.89 o 
   2   7   9     2497.52     2335.01    109.82 o 
   3   7   9        1.49       24.24     33.01 o 
   4   7   9      360.85      406.72     86.58 o 
  -4   8   9       25.67       90.85     41.49 o 
  -3   8   9      738.91      715.03     73.07 o 
  -2   8   9       48.11       48.55     32.24 o 
  -1   8   9       67.23       68.87     42.54 o 
   0   8   9     1147.54     1079.02     77.44 o 
   1   8   9      154.72      174.96     30.78 o 
   2   8   9       40.80        5.09     59.67 o 
   3   8   9      728.71      746.80     72.97 o 
   4   8   9        5.62       58.38     52.34 o 
  -4   9   9     2767.65     2757.72    136.13 o 
  -3   9   9      189.79      176.35     58.62 o 
  -2   9   9     5116.79     4876.70    158.71 o 
  -1   9   9     4373.55     4187.28    202.07 o 
   0   9   9      509.97      464.37     43.88 o 
   1   9   9     4326.34     4227.01    140.86 o 
   2   9   9     7763.41     7993.15    204.46 o 
   3   9   9       22.44       31.39     33.91 o 
   4   9   9     2598.38     2409.88    385.17 o 
  -4  10   9      514.62      418.14     63.54 o 
  -3  10   9     6652.14     6763.88    202.07 o 
  -2  10   9     5442.29     5230.23    165.92 o 
  -1  10   9     1698.54     1735.14     95.77 o 
   0  10   9     3320.80     3461.66    235.70 o 
   1  10   9     3028.92     3138.63    122.28 o 
   2  10   9     2118.52     1979.53    106.34 o 
   3  10   9     5019.01     5016.09    163.23 o 
   4  10   9      395.21      466.63     88.58 o 
  -4  11   9      215.46      146.58     93.74 o 
  -3  11   9      330.72      348.34     57.77 o 
  -2  11   9      970.98      929.13     81.94 o 
  -1  11   9      896.18      779.56     70.36 o 
   0  11   9      255.41      256.10     39.29 o 
   1  11   9      353.66      357.94     54.21 o 
   2  11   9     1056.30     1013.54     80.05 o 
   3  11   9      262.59      225.12     47.86 o 
   4  11   9      606.94      695.50    173.50 o 
  -4  12   9      247.13      213.12     48.84 o 
  -3  12   9     1773.19     1624.81    130.52 o 
  -2  12   9     1214.19     1232.01     91.03 o 
  -1  12   9       50.52       56.97     28.64 o 
   0  12   9      576.77      589.22    119.66 o 
   1  12   9       58.90      106.96     41.83 o 
   2  12   9      578.35      732.01    114.14 o 
   3  12   9     1198.47     1214.23     93.01 o 
   4  12   9      388.96      420.82     87.85 o 
  -4  13   9     2468.05     2830.57    140.55 o 
  -3  13   9      529.94      451.94    102.13 o 
  -2  13   9     3348.63     3138.32    133.81 o 
  -1  13   9     4831.69     4862.66    278.59 o 
   0  13   9       60.09       69.94     24.46 o 
   1  13   9     6317.66     6159.02    174.92 o 
   2  13   9     6771.66     6875.96    314.98 o 
   3  13   9        6.37      -30.37     34.20 o 
   4  13   9     2765.41     2986.46    192.91 o 
  -4  14   9      129.16      213.12     59.84 o 
  -3  14   9     2884.52     3048.88    139.58 o 
  -2  14   9     2198.01     2046.80    111.19 o 
  -1  14   9     1657.21     1739.37    100.32 o 
   0  14   9     4810.08     4833.91    129.33 o 
   1  14   9     2228.08     2222.53    172.82 o 
   2  14   9     2090.95     1951.37    108.62 o 
   3  14   9     4120.41     4168.14    231.36 o 
   4  14   9      271.34      363.17     56.84 o 
  -4  15   9       52.20       25.36     39.24 o 
  -3  15   9       47.22       69.44     35.76 o 
  -2  15   9      605.69      459.79     60.71 o 
  -1  15   9      539.72      575.81     56.11 o 
   0  15   9       35.72      -21.51     32.89 o 
   1  15   9       89.97       32.90     34.25 o 
   2  15   9      103.39      160.41     43.67 o 
   3  15   9      715.93      818.35     80.41 o 
  -3  16   9     1217.68     1264.01     98.19 o 
  -2  16   9     1337.46     1356.62     98.98 o 
  -1  16   9       53.94       96.82     34.01 o 
   0  16   9     2161.87     2155.89    118.14 o 
   1  16   9      246.25      237.90     55.77 o 
   2  16   9      540.38      466.40     60.04 o 
   3  16   9     1699.35     1850.16    153.69 o 
  -3  17   9      208.94      256.30     53.03 o 
  -2  17   9     3180.33     3345.29    135.53 o 
  -1  17   9     4962.50     4903.41    137.35 o 
   0  17   9       40.47       59.22     36.21 o 
   1  17   9     4208.06     4102.38    227.39 o 
   2  17   9     3886.77     3955.90    193.68 o 
   3  17   9      257.07      329.31     58.02 o 
  -3  18   9     1492.33     1490.66    106.93 o 
  -2  18   9      766.80      660.87     77.75 o 
  -1  18   9     1776.67     1773.13    104.58 o 
   0  18   9     3487.99     3292.74    145.18 o 
   1  18   9     1020.90      924.44    166.16 o 
   2  18   9     1471.18     1312.88    113.85 o 
   3  18   9     2404.30     2607.73    192.72 o 
  -3  19   9       65.80       48.18     53.99 o 
  -2  19   9      104.96       89.44     52.59 o 
  -1  19   9        2.66      -26.92     26.92 o 
   0  19   9       19.06       23.55     57.66 o 
   1  19   9       31.55       50.92     57.40 o 
   2  19   9       21.53      -22.16     38.00 o 
  -2  20   9      293.52      232.65     51.18 o 
  -1  20   9      295.27      269.05     44.22 o 
   0  20   9     2989.12     2949.26    145.60 o 
   1  20   9      570.60      571.41     75.86 o 
   2  20   9      529.38      491.67     95.40 o 
  -2  21   9     2405.60     2575.49    130.75 o 
  -1  21   9     4017.67     4082.29    168.38 o 
   0  21   9      104.61       43.69     37.28 o 
   1  21   9     3440.87     3500.78    264.70 o 
   2  21   9     2215.86     2383.73    190.27 o 
  -2  22   9     1201.43     1211.74     82.34 o 
  -1  22   9      577.51      655.57     78.83 o 
   0  22   9     1390.52     1339.35    107.58 o 
   1  22   9      605.29      504.38     74.76 o 
  -1  23   9      148.22      169.93     46.64 o 
   0  23   9       36.40       46.78     39.29 o 
   1  23   9        2.08      -16.13     39.14 o 
  -4   0  10      327.36      341.23     85.96 o 
  -3   0  10      464.58      535.70     96.10 o 
  -2   0  10     7091.12     7570.88    298.43 o 
  -1   0  10     4572.59     4550.29    214.38 o 
   0   0  10     1812.62     1956.35    118.18 o 
   1   0  10     6177.87     6295.81    203.12 o 
   2   0  10     1796.42     1693.41    209.14 o 
   3   0  10     3462.95     3527.11    296.15 o 
   4   0  10     4652.77     4527.05    345.25 o 
  -4   1  10      778.16      850.28     84.96 o 
  -3   1  10     1358.07     1404.71    155.50 o 
  -2   1  10      366.82      376.70     57.12 o 
  -1   1  10     2988.87     3036.82    120.82 o 
   0   1  10     2360.98     2224.09    129.95 o 
   1   1  10        1.20       34.68     24.77 o 
   2   1  10     3198.09     3001.82    185.80 o 
   3   1  10     2851.02     2851.21    191.45 o 
   4   1  10       41.25       20.11     50.93 o 
  -4   2  10       19.23        9.99     49.62 o 
  -3   2  10       29.95       72.81     42.89 o 
  -2   2  10      142.02      182.91     44.43 o 
  -1   2  10       73.65       92.78     37.74 o 
   0   2  10        9.52       37.17     25.72 o 
   1   2  10       11.66       23.42     22.20 o 
   2   2  10        5.29      -25.71     28.33 o 
   3   2  10      154.63      141.85     61.27 o 
   4   2  10      179.92      170.66     98.28 o 
  -4   3  10     1072.17     1188.19     99.19 o 
  -3   3  10     1810.92     1738.01    110.27 o 
  -2   3  10      310.76      327.26     52.94 o 
  -1   3  10     3728.44     3695.90    135.28 o 
   0   3  10     3721.74     3739.45    113.57 o 
   1   3  10        0.91       26.92     24.42 o 
   2   3  10     4472.55     4457.08    152.45 o 
   3   3  10     2766.10     3123.76    197.79 o 
   4   3  10        8.81       15.72     48.43 o 
  -4   4  10      844.58      921.04     87.96 o 
  -3   4  10      340.65      362.40     65.17 o 
  -2   4  10     7026.61     7260.43    228.45 o 
  -1   4  10     2289.69     2261.00    110.92 o 
   0   4  10     2292.93     2267.66     88.62 o 
   1   4  10     6338.14     6476.42    162.89 o 
   2   4  10     1584.90     1701.78    101.58 o 
   3   4  10     2348.94     2175.96    171.28 o 
   4   4  10     3330.63     3478.79    267.76 o 
  -4   5  10      742.02      824.25    138.12 o 
  -3   5  10      944.75      855.59     80.92 o 
  -2   5  10       50.32       67.73     42.37 o 
  -1   5  10     2104.87     2090.56    107.54 o 
   0   5  10      960.31      977.66     63.48 o 
   1   5  10       83.82      125.35     31.33 o 
   2   5  10     1379.64     1450.38     95.34 o 
   3   5  10     1562.27     1637.77    187.13 o 
   4   5  10      157.07      229.38     76.88 o 
  -4   6  10       24.63       70.81     37.07 o 
  -3   6  10      196.75      119.33    111.21 o 
  -2   6  10      625.08      696.97     72.55 o 
  -1   6  10      295.56      328.73     58.53 o 
   0   6  10        1.76       -0.55     23.57 o 
   1   6  10      206.51      163.16     42.67 o 
   2   6  10        2.42       49.43     33.56 o 
   3   6  10      336.00      365.96     80.87 o 
   4   6  10      301.70      209.94    102.82 o 
  -4   7  10     1584.83     1692.29    115.43 o 
  -3   7  10     2388.12     2370.88    125.75 o 
  -2   7  10      129.88       35.22     32.10 o 
  -1   7  10     3745.82     3609.97    141.35 o 
   0   7  10     2245.17     2211.12     87.94 o 
   1   7  10        9.92       11.16     35.86 o 
   2   7  10     4169.38     3996.55    145.57 o 
   3   7  10     3076.89     3422.74    268.46 o 
   4   7  10      125.91      170.24     71.46 o 
  -4   8  10     1037.55     1048.72     96.37 o 
  -3   8  10      281.06      315.49     54.65 o 
  -2   8  10     4538.79     4708.38    306.46 o 
  -1   8  10     1640.54     1675.15     99.60 o 
   0   8  10     2181.90     2055.72     85.77 o 
   1   8  10     3945.57     3839.70    141.73 o 
   2   8  10     3693.56     3744.47    142.54 o 
   3   8  10     1831.74     1637.29    153.93 o 
  -4   9  10      410.25      483.34     66.89 o 
  -3   9  10      564.64      520.75     69.17 o 
  -2   9  10       44.35       48.14     66.66 o 
  -1   9  10     1524.90     1426.71     93.24 o 
   0   9  10      614.99      573.28     85.49 o 
   1   9  10       12.19       42.41     35.41 o 
   2   9  10     1328.04     1269.85     91.98 o 
   3   9  10      711.53      724.40     87.18 o 
  -3  10  10      154.61      185.34     45.62 o 
  -2  10  10      207.44      283.28    118.29 o 
  -1  10  10      188.71      111.88     38.50 o 
   0  10  10      104.91      100.15     32.94 o 
   1  10  10      869.97      810.90     89.65 o 
   2  10  10      447.00      488.80     64.48 o 
   3  10  10       23.62       93.27     55.31 o 
  -3  11  10     2643.97     2651.86    134.67 o 
  -2  11  10      182.04      238.33     50.40 o 
  -1  11  10     3540.99     3624.21    213.16 o 
   0  11  10     2726.38     2831.81    120.56 o 
   1  11  10       59.91      132.57     41.29 o 
   2  11  10     3901.06     4219.48    152.49 o 
   3  11  10     2984.98     3329.86    208.13 o 
  -3  12  10      222.15      194.44     46.72 o 
  -2  12  10     5262.62     5170.27    221.37 o 
  -1  12  10     1528.68     1479.38    239.02 o 
   0  12  10      806.12      768.71     62.19 o 
   1  12  10     4919.26     4860.78    179.47 o 
   2  12  10     1059.52     1106.81     92.10 o 
   3  12  10     2058.32     2146.83    122.03 o 
  -3  13  10       62.03       44.84     37.94 o 
  -2  13  10      106.01      153.13     44.78 o 
  -1  13  10     1063.14      945.44     81.25 o 
   0  13  10      310.88      212.65     48.62 o 
   1  13  10      131.99       93.83     64.41 o 
   2  13  10      596.09      497.33     83.30 o 
   3  13  10      265.85      256.69     51.39 o 
  -3  14  10       22.09       47.38     35.88 o 
  -2  14  10     1128.34     1005.58    155.15 o 
  -1  14  10      217.87      174.52     46.20 o 
   0  14  10      640.26      401.69     80.55 o 
   1  14  10     1914.93     1976.21    110.53 o 
   2  14  10      523.27      687.50     73.82 o 
   3  14  10       35.90      103.54     60.10 o 
  -3  15  10     2212.89     2268.01    127.92 o 
  -2  15  10      303.21      240.58     49.44 o 
  -1  15  10     3916.87     4003.81    297.29 o 
   0  15  10     3067.83     2867.89    190.97 o 
   1  15  10        7.48      -41.95     58.79 o 
   2  15  10     4091.69     4473.65    160.16 o 
  -2  16  10     2650.84     2857.69    136.21 o 
  -1  16  10     1536.57     1606.98    105.88 o 
   0  16  10     1049.58      948.39    119.51 o 
   1  16  10     1922.91     1837.75    129.58 o 
   2  16  10      624.59      604.80     81.89 o 
  -2  17  10        7.07       75.23     38.01 o 
  -1  17  10      244.47      240.01     41.01 o 
   0  17  10        3.31      102.39     49.97 o 
   1  17  10        0.23       65.35     52.42 o 
   2  17  10      214.57      301.01     65.06 o 
  -2  18  10     1082.74     1202.71     94.88 o 
  -1  18  10     1051.32     1127.61     77.23 o 
   0  18  10      162.62      156.90     61.85 o 
   1  18  10     1576.86     1627.71    160.74 o 
  -1  19  10     1869.46     2212.33    130.63 o 
   0  19  10     3519.10     3422.28    218.05 o 
   1  19  10       32.31       65.00     55.04 o 
   0  20  10      795.36      690.50    106.76 o 
  -3   1  11     1152.10     1244.77    101.98 o 
  -2   1  11     3601.40     3753.05    146.86 o 
  -1   1  11      517.08      612.64     68.24 o 
   0   1  11     1808.87     1722.56     84.06 o 
   1   1  11     1132.99     1169.10     71.02 o 
   2   1  11      183.66      160.63     63.76 o 
   3   1  11     2304.14     2364.56    325.59 o 
  -3   2  11      632.40      674.31     75.38 o 
  -2   2  11      231.00      256.67     50.35 o 
  -1   2  11     6506.08     6856.14    201.50 o 
   0   2  11     1049.65     1006.81     67.16 o 
   1   2  11     2217.71     2190.18     91.71 o 
   2   2  11     4265.80     4832.93    243.57 o 
   3   2  11     1073.21      979.27    124.79 o 
  -3   3  11      556.99      535.45     69.12 o 
  -2   3  11      923.79     1001.73     98.11 o 
  -1   3  11       63.49       76.09     38.36 o 
   0   3  11     2551.04     2635.20    100.07 o 
   1   3  11      722.65      827.32     61.92 o 
   2   3  11      235.05      238.29     72.54 o 
   3   3  11     1268.45     1209.86    138.75 o 
  -3   4  11        2.25       16.16     31.25 o 
  -2   4  11      120.51      104.63     40.10 o 
  -1   4  11      131.22      101.06     94.70 o 
   0   4  11       13.31       -4.31     25.86 o 
   1   4  11      215.30      213.15     46.26 o 
   2   4  11      257.70      252.30     75.20 o 
   3   4  11       34.06      -25.02     48.19 o 
  -3   5  11     1677.58     1580.43    111.69 o 
  -2   5  11     2612.37     2688.23    132.50 o 
  -1   5  11      335.07      406.83     74.26 o 
   0   5  11     2188.42     2334.43     95.20 o 
   1   5  11     1085.75     1199.22     91.13 o 
   2   5  11       27.92       29.76     60.11 o 
   3   5  11     2525.81     2633.62    193.90 o 
  -3   6  11      812.75      671.41     96.01 o 
  -2   6  11      183.70      230.41     51.72 o 
  -1   6  11     4996.44     5116.09    170.95 o 
   0   6  11      935.46      922.15     65.13 o 
   1   6  11      583.99      615.39     68.01 o 
   2   6  11     3481.26     3967.43    152.57 o 
  -3   7  11      203.55      158.79     43.88 o 
  -2   7  11      291.40      327.16     54.48 o 
  -1   7  11       13.08       67.09     35.77 o 
   0   7  11     2138.21     2151.46     93.00 o 
   1   7  11     1018.91     1023.77     85.34 o 
   2   7  11      122.86      147.65    106.95 o 
  -3   8  11       54.74       -0.40     33.72 o 
  -2   8  11       38.98      110.84     44.03 o 
  -1   8  11      229.66      338.82     53.61 o 
   0   8  11      256.33      271.93     45.14 o 
   1   8  11       33.60       47.95     36.27 o 
   2   8  11      456.87      389.98     55.04 o 
  -2   9  11     1629.53     1528.94    104.96 o 
  -1   9  11       34.20       46.76     34.20 o 
   0   9  11     2673.18     3026.05    114.70 o 
   1   9  11     3258.51     3417.95    140.60 o 
   2   9  11       18.87       94.83     38.95 o 
  -2  10  11      206.69      280.54     55.04 o 
  -1  10  11     4148.16     4245.40    155.10 o 
   0  10  11     1467.59     1535.87    117.14 o 
   1  10  11      605.45      616.22     70.94 o 
   2  10  11     2397.96     2509.44    131.15 o 
  -2  11  11      556.93      590.13     96.62 o 
  -1  11  11       31.37       62.74     39.63 o 
   0  11  11      498.12      512.19     73.00 o 
   1  11  11      203.60      162.60     67.14 o 
   2  11  11       12.15        9.04     47.64 o 
  -2  12  11      124.70      226.58     48.17 o 
  -1  12  11      571.72      621.13     68.96 o 
   0  12  11      382.29      413.84    109.81 o 
   1  12  11       95.58      132.10     48.23 o 
   2  12  11      484.29      502.81     88.21 o 
  -1  13  11       18.70       -7.92     51.11 o 
   0  13  11     3095.30     3381.40    211.94 o 
   1  13  11     2437.25     2611.31    139.01 o 
  -1  14  11     3268.54     3070.65    138.60 o 
   0  14  11      668.63      616.42     98.89 o 
   1  14  11      884.34      784.00     88.89 o 
   0  15  11       63.20      -46.83     46.83 o 
  -1   0  12      439.00      506.87     92.95 o 
   0   0  12     3692.47     4016.30    176.00 o 
   1   0  12      177.79      287.19     93.91 o 
  -1   1  12     1538.08     1637.41    109.55 o 
   0   1  12        2.34       -6.17     27.38 o 
   1   1  12     1226.01     1333.81    100.08 o 
  -1   2  12        4.86       91.59     40.06 o 
   0   2  12        8.35      -11.13     29.66 o 
   1   2  12       38.42       40.84     39.17 o 
  -1   3  12     1933.15     2080.34    119.88 o 
   0   3  12        2.95        5.87     32.31 o 
   1   3  12     1715.51     1808.57    112.62 o 
  -1   4  12      290.30      301.00     55.05 o 
   0   4  12     4261.22     4282.56    157.17 o 
   1   4  12      486.61      422.52     61.05 o 
  -1   5  12      977.79      892.99     89.20 o 
   0   5  12        1.15       35.04     33.06 o 
   1   5  12      641.95      707.48     74.05 o 
  -1   6  12       16.35      -16.09     43.07 o 
   0   6  12       37.50       33.12     46.47 o 
   0   7  12      126.11      155.99     40.56 o 
                                                 
